# Supplementary material for: Bis(2-methyl-1H-imidazol-3-ium) naphthalene-1,5-disulfonate dihydrate
Source: Acta Crystallogr Sect E Struct Rep Online. 2012 May 5;68(Pt 6):o1619. doi: 10.1107/S1600536812019149 (PMC3379225; doi:10.1107/S1600536812019149)
Supplement: Supplementary file 2 [file e-68-o1619-Isup2.hkl]

# 
# h,k,l, Fc-squared, Fo-squared, sigma(Fo-squared) and status flag 
# 
data_I 
_shelx_title ' a in P-1' 
_shelx_refln_list_code          4 
_shelx_F_calc_maximum      134.26 
_exptl_crystal_F_000       256.00 
_reflns_d_resolution_high  0.7701 
 
loop_ 
 _symmetry_equiv_pos_as_xyz 
 'x, y, z' 
 '-x, -y, -z' 
 
_cell_length_a     7.1301 
_cell_length_b     8.1773 
_cell_length_c     9.9699 
_cell_angle_alpha  75.585 
_cell_angle_beta   75.102 
_cell_angle_gamma  80.340 
 
_shelx_F_squared_multiplier     1.000 
 
loop_ 
 _refln_index_h 
 _refln_index_k 
 _refln_index_l 
 _refln_F_squared_calc 
 _refln_F_squared_meas 
 _refln_F_squared_sigma 
 _refln_observed_status 
   2   0   0      669.21      675.38     10.55 o 
   3   0   0     1437.14     1427.46     23.24 o 
   4   0   0       25.63       41.14      3.70 o 
   5   0   0       59.89       53.66      5.55 o 
   6   0   0       76.50       75.06      8.62 o 
   7   0   0      166.18      177.21     11.82 o 
   8   0   0       14.97       27.35      7.66 o 
  -8   1   0        3.73        4.68      5.95 o 
  -7   1   0       36.94       42.24      7.76 o 
  -6   1   0       30.11       34.36      5.67 o 
  -5   1   0      372.23      363.83     12.79 o 
  -4   1   0        4.00        3.93      2.50 o 
  -3   1   0       68.24       67.03      3.82 o 
  -2   1   0     1066.50     1104.35     34.87 o 
  -1   1   0       47.18       48.50      1.28 o 
   1   1   0        1.72        1.13      0.74 o 
   2   1   0      270.55      236.96      9.32 o 
   3   1   0       31.41       32.46      3.37 o 
   4   1   0       18.17       18.96      6.10 o 
   5   1   0      319.97      324.53     12.17 o 
   6   1   0        1.48        1.17      2.92 o 
   7   1   0      211.09      198.66     12.65 o 
   8   1   0        7.40       13.14      7.10 o 
  -8   2   0        6.11        6.34      6.74 o 
  -7   2   0       83.92       68.89      8.35 o 
  -6   2   0       86.70       86.61      7.61 o 
  -5   2   0        0.39       -1.53      2.95 o 
  -4   2   0        0.07        7.55      4.04 o 
  -3   2   0       67.95       63.15      5.79 o 
  -2   2   0      169.88      217.11      5.40 o 
  -1   2   0      343.23      332.59      3.44 o 
   0   2   0      627.23      564.82     14.10 o 
   1   2   0      238.39      241.57      5.30 o 
   2   2   0       98.47      106.47      4.95 o 
   3   2   0       66.12       68.33      3.73 o 
   4   2   0      337.08      349.44     10.70 o 
   5   2   0      116.75      125.62      7.21 o 
   6   2   0      147.70      144.16      9.50 o 
   7   2   0        0.58        3.36      4.68 o 
   8   2   0       13.45       12.04      5.68 o 
  -8   3   0       52.81       54.63     12.27 o 
  -7   3   0       51.23       52.89      7.50 o 
  -6   3   0        0.88        5.33      4.27 o 
  -5   3   0       63.74       60.61      5.74 o 
  -4   3   0       21.42       30.95      3.86 o 
  -3   3   0       78.35       79.33      6.98 o 
  -2   3   0       12.14        8.36      1.63 o 
  -1   3   0       59.21       92.82     19.37 o 
   0   3   0     1046.47      964.44     22.56 o 
   1   3   0      328.94      344.28      7.52 o 
   2   3   0     1070.26     1075.23     44.89 o 
   3   3   0       68.23       60.27      3.93 o 
   4   3   0      128.67      129.99      6.63 o 
   5   3   0       40.81       41.29      5.15 o 
   6   3   0       91.61       73.45      6.98 o 
   7   3   0        0.02        9.01     12.40 o 
   8   3   0        7.41        9.88      6.22 o 
  -7   4   0        0.02       -5.48      7.26 o 
  -6   4   0       43.30      229.31    103.01 o 
  -5   4   0      148.50      173.25      9.58 o 
  -4   4   0      276.44      271.48     10.40 o 
  -3   4   0       49.95       49.98      3.06 o 
  -2   4   0      739.13      929.47    232.82 o 
  -1   4   0      573.22      536.17     21.42 o 
   0   4   0      510.64      515.67     17.08 o 
   1   4   0       59.72       73.98      3.74 o 
   2   4   0      195.81      195.28      6.99 o 
   3   4   0      273.56      273.77     10.41 o 
   4   4   0       68.62       73.81      7.03 o 
   5   4   0      289.09      284.55     12.05 o 
   6   4   0        0.73        0.65      2.98 o 
   7   4   0        0.01        2.23      4.69 o 
   8   4   0        7.72       10.03      9.02 o 
  -7   5   0       86.27       78.42     15.29 o 
  -6   5   0       15.37       17.91      8.66 o 
  -5   5   0       50.81       44.67     10.26 o 
  -4   5   0        6.15        6.49      4.75 o 
  -3   5   0       90.08       92.56     14.64 o 
  -2   5   0      319.33      344.89     17.87 o 
  -1   5   0      490.49      517.42     20.34 o 
   0   5   0      161.19      160.14     10.02 o 
   1   5   0       22.99       19.03      2.58 o 
   2   5   0        1.36        4.64      3.73 o 
   3   5   0        0.30        6.41      3.76 o 
   4   5   0       88.37       78.74      7.23 o 
   5   5   0      117.95      126.72      8.73 o 
   6   5   0       84.26       80.23      9.16 o 
   7   5   0        1.44        2.44      4.66 o 
   8   5   0       48.51       39.40      9.28 o 
  -6   6   0        4.72        4.02      8.61 o 
  -5   6   0       22.36       34.33     10.55 o 
  -4   6   0       58.17       56.63     10.62 o 
  -3   6   0       31.57       48.21      8.60 o 
  -2   6   0        1.30        4.89      4.93 o 
  -1   6   0       42.07       33.79      7.44 o 
   0   6   0      140.38      134.08     11.15 o 
   1   6   0      123.19      132.76      8.46 o 
   2   6   0       43.22       37.90      4.40 o 
   3   6   0       91.45       88.16      6.76 o 
   4   6   0      229.40      225.25     11.37 o 
   5   6   0        2.43        2.31      3.85 o 
   6   6   0        0.49       -2.10      5.10 o 
   7   6   0        3.44        9.14      6.64 o 
  -5   7   0        1.12        3.56      8.67 o 
  -4   7   0       13.77       19.77      9.40 o 
  -3   7   0       38.22       37.48      9.25 o 
  -2   7   0       24.45       30.80     14.08 o 
  -1   7   0      247.00      255.09     18.26 o 
   0   7   0        2.84        2.18      9.36 o 
   1   7   0      122.42      119.52     12.53 o 
   2   7   0      119.80      117.48      8.06 o 
   3   7   0        5.81       12.34      4.20 o 
   4   7   0        2.13        3.24      4.10 o 
   5   7   0        2.20        2.87      4.59 o 
   6   7   0       10.68       16.74     10.16 o 
   7   7   0        0.03        5.96      7.22 o 
  -4   8   0        0.88        6.71      8.54 o 
  -3   8   0        7.51        7.61      7.84 o 
  -2   8   0       37.45       53.41     12.26 o 
  -1   8   0       49.91       53.26      9.74 o 
   0   8   0       32.78       37.83      8.18 o 
   1   8   0      159.56      162.77     15.75 o 
   2   8   0        2.32        9.10      7.08 o 
   3   8   0        6.45        7.87      4.50 o 
   4   8   0        9.34        6.60      5.37 o 
   5   8   0        6.21        9.83      6.73 o 
   6   8   0        7.87        6.45      6.88 o 
  -3   9   0        4.34        2.09      8.46 o 
  -2   9   0        2.63        0.58      9.86 o 
  -1   9   0       21.41       30.68     10.60 o 
   0   9   0       23.33       25.18     10.94 o 
   1   9   0        0.51        0.58      6.77 o 
   2   9   0        7.36       10.32      7.51 o 
   3   9   0       47.12       46.02     11.97 o 
   4   9   0        0.84        4.43      8.70 o 
   5   9   0        1.14       -2.41      8.31 o 
  -1  10   0        0.29       -4.01      9.94 o 
   0  10   0       32.37       30.21     12.72 o 
   1  10   0        6.14        5.09      9.56 o 
   2  10   0        5.92        6.40      8.11 o 
   3  10   0        4.72        1.89      9.47 o 
  -1 -10   1       45.42       39.55     13.83 o 
   0 -10   1        0.01       -6.54     23.63 o 
  -4  -9   1        5.57        7.96     10.46 o 
  -3  -9   1        0.04        0.40      9.04 o 
  -2  -9   1       45.00       54.08     13.27 o 
  -1  -9   1        7.80        9.82      8.60 o 
   0  -9   1        6.71       -4.26      7.65 o 
   1  -9   1      100.09      107.75     17.45 o 
   2  -9   1        0.36       -3.20      8.54 o 
   3  -9   1        2.11        4.73      9.56 o 
  -5  -8   1        0.08        4.22      5.90 o 
  -4  -8   1       26.95       22.48      9.94 o 
  -3  -8   1        0.01       11.13     22.64 o 
  -2  -8   1       97.84       94.06     13.39 o 
  -1  -8   1       12.94       31.48      9.34 o 
   0  -8   1        4.34       -1.06      6.07 o 
   1  -8   1       58.24       81.37     16.90 o 
   2  -8   1        2.21        5.72      7.48 o 
   3  -8   1        1.08        3.98      6.41 o 
   4  -8   1        0.60        9.77      9.93 o 
  -6  -7   1        0.02        2.87      5.68 o 
  -5  -7   1        1.44       -2.44      4.62 o 
  -4  -7   1        2.87        9.98      4.89 o 
  -3  -7   1      100.10      101.92     11.65 o 
  -2  -7   1        9.77        8.68      3.57 o 
  -1  -7   1       26.12       31.20      7.38 o 
   0  -7   1       83.72       78.23     10.72 o 
   1  -7   1        6.59        6.27      6.50 o 
   2  -7   1        0.54        2.72      5.84 o 
   3  -7   1       42.23       38.25      9.62 o 
   4  -7   1       30.31       31.59      9.37 o 
   5  -7   1       20.61       34.91     12.38 o 
  -7  -6   1        1.62        3.41      6.78 o 
  -6  -6   1       37.85       49.72      7.98 o 
  -5  -6   1       74.76       66.62      8.04 o 
  -4  -6   1       57.94       59.10      6.98 o 
  -3  -6   1       37.68       42.21      5.67 o 
  -2  -6   1      141.95      141.96      7.84 o 
  -1  -6   1       24.07       29.99      6.31 o 
   0  -6   1       17.00       19.18     11.95 o 
   1  -6   1       72.50       83.03     10.07 o 
   2  -6   1      361.13      378.01     21.46 o 
   3  -6   1        0.86        4.31      5.57 o 
   4  -6   1        3.39        6.52      5.46 o 
   5  -6   1        7.79        6.07      7.47 o 
   6  -6   1        1.80        6.76      9.62 o 
  -7  -5   1       14.70       27.56      7.57 o 
  -6  -5   1        5.09        2.57      4.38 o 
  -5  -5   1        4.02        1.36      3.94 o 
  -4  -5   1      137.30      141.38      8.96 o 
  -3  -5   1      252.79      274.90     11.68 o 
  -2  -5   1      553.73      597.08     17.04 o 
  -1  -5   1      231.94      253.65      8.61 o 
   0  -5   1      355.08      315.87     18.92 o 
   1  -5   1      121.61      123.75      9.51 o 
   2  -5   1       72.17       64.82     13.84 o 
   3  -5   1       18.24       19.02      6.70 o 
   4  -5   1       13.89       19.10      6.06 o 
   5  -5   1      170.61      194.56     17.55 o 
   6  -5   1        0.89       -1.35      6.29 o 
   7  -5   1        4.33        3.36      8.35 o 
  -8  -4   1        0.11        2.58     11.58 o 
  -7  -4   1       20.04       27.49      6.35 o 
  -6  -4   1        7.09       16.56      6.78 o 
  -5  -4   1       10.72       14.89      3.81 o 
  -4  -4   1      420.84      420.73     14.24 o 
  -3  -4   1       26.02      175.46     14.85 o 
  -2  -4   1       45.08       53.31      4.00 o 
  -1  -4   1      413.61      403.71     10.21 o 
   0  -4   1        6.77        6.42      1.17 o 
   1  -4   1       58.82       64.35      8.46 o 
   2  -4   1       28.13       30.46      5.43 o 
   3  -4   1      336.40      318.44     17.84 o 
   4  -4   1       20.89       25.32      5.23 o 
   5  -4   1       28.65       25.33      7.15 o 
   6  -4   1      205.26      196.87     17.46 o 
   7  -4   1       74.77       70.00     13.06 o 
  -8  -3   1        1.64        7.45     12.57 o 
  -7  -3   1        0.10        1.00      3.69 o 
  -6  -3   1        0.56        1.48      3.52 o 
  -5  -3   1        0.47       -0.38      3.39 o 
  -4  -3   1        5.13        4.77      3.43 o 
  -3  -3   1      377.22      395.21     11.30 o 
  -2  -3   1      120.90      127.60      7.71 o 
  -1  -3   1       10.31        9.84      2.28 o 
   0  -3   1        0.69        2.08      3.00 o 
   1  -3   1      301.75      304.98     11.19 o 
   2  -3   1      251.90      235.50      5.25 o 
   3  -3   1       49.56       47.27      3.94 o 
   4  -3   1        0.33        6.33      3.10 o 
   5  -3   1       90.42       78.21     11.81 o 
   6  -3   1      126.58      126.70      9.15 o 
   7  -3   1       11.44       15.81      5.89 o 
   8  -3   1        4.24       -5.38      8.31 o 
  -8  -2   1       13.00       12.48      6.57 o 
  -7  -2   1       40.95       11.37     22.36 o 
  -6  -2   1        0.01        1.48      3.52 o 
  -5  -2   1       12.11        9.76      5.14 o 
  -4  -2   1       11.30       19.80      3.11 o 
  -3  -2   1      566.06      600.27     14.04 o 
  -2  -2   1      511.44      520.36     10.63 o 
  -1  -2   1      297.60      299.32      6.42 o 
   0  -2   1     4652.97     4666.28     45.93 o 
   1  -2   1      269.12      289.87     12.72 o 
   2  -2   1        2.26       -1.24      2.22 o 
   3  -2   1       55.44       67.03      3.91 o 
   4  -2   1      270.71      280.02      9.81 o 
   5  -2   1       20.99       23.61      4.53 o 
   6  -2   1       40.72       40.86      6.10 o 
   7  -2   1       16.98       19.62      5.62 o 
   8  -2   1        0.01        0.94      5.30 o 
  -8  -1   1       25.16       24.76      7.05 o 
  -7  -1   1        3.28        4.95      4.59 o 
  -6  -1   1        3.31        6.88      3.56 o 
  -5  -1   1      318.55      312.01     11.87 o 
  -4  -1   1      333.60      322.41     10.23 o 
  -3  -1   1     1190.73     1275.76     22.99 o 
  -2  -1   1       12.92       10.80      1.74 o 
  -1  -1   1     1153.52     1126.20     13.63 o 
   0  -1   1     1430.79     1310.51     10.98 o 
   1  -1   1      334.31      291.33      3.68 o 
   2  -1   1       11.72       11.59      2.60 o 
   3  -1   1       16.27       23.05      2.74 o 
   4  -1   1        2.46        8.55      2.75 o 
   5  -1   1       37.16       36.05      4.91 o 
   6  -1   1        1.65        2.21      3.52 o 
   7  -1   1      211.91      197.31     11.83 o 
   8  -1   1        5.85       10.02      6.88 o 
  -8   0   1        4.16        4.95      5.31 o 
  -7   0   1        6.26        9.67      4.52 o 
  -6   0   1      468.19      467.43     18.31 o 
  -5   0   1       49.82       52.19     10.09 o 
  -4   0   1      132.56      145.91      6.78 o 
  -3   0   1      216.43      257.98      7.72 o 
  -2   0   1      661.22      648.33     11.08 o 
  -1   0   1     3089.34     3024.98     19.95 o 
   1   0   1     1842.68     1775.22     12.45 o 
   2   0   1      653.79      626.84     10.23 o 
   3   0   1      307.18      303.97      7.51 o 
   4   0   1       55.31       62.46      4.04 o 
   5   0   1       41.75       31.67      4.19 o 
   6   0   1      446.59      443.54     19.49 o 
   7   0   1       32.00       42.69      7.14 o 
   8   0   1        0.93        2.90      5.36 o 
   9   0   1       17.57       17.19      7.82 o 
  -8   1   1       48.41       40.49      9.00 o 
  -7   1   1        0.02        2.26      4.69 o 
  -6   1   1       28.06       31.54      5.91 o 
  -5   1   1        5.81        6.26      3.51 o 
  -4   1   1       78.08       86.09      5.28 o 
  -3   1   1       84.08      103.54      4.72 o 
  -2   1   1     1003.03     1002.11     16.02 o 
  -1   1   1      794.14      836.35     13.03 o 
   1   1   1     7268.30     6557.10     34.88 o 
   2   1   1      574.58      554.47      6.81 o 
   3   1   1      173.08      174.53      5.87 o 
   4   1   1      569.29      596.09     15.58 o 
   5   1   1      159.93      158.88      8.35 o 
   6   1   1      150.83      137.99      9.14 o 
   7   1   1        5.56       -1.56      4.33 o 
   8   1   1       57.23       64.36     10.08 o 
   9   1   1       25.02       20.74      9.17 o 
  -8   2   1        8.08        5.57      6.48 o 
  -7   2   1        0.56        1.29      4.07 o 
  -6   2   1       20.68       23.64      5.23 o 
  -5   2   1      101.65      102.87      7.25 o 
  -4   2   1      190.41      211.50      8.57 o 
  -3   2   1        4.13        4.42      2.10 o 
  -2   2   1      894.44      887.08     20.62 o 
  -1   2   1     3872.71     3809.81     39.14 o 
   0   2   1      707.88      659.95      6.66 o 
   1   2   1     1137.60     1174.63     15.62 o 
   2   2   1      303.41      305.07      8.76 o 
   3   2   1      280.39      293.22      7.75 o 
   4   2   1      170.96      185.41      7.46 o 
   5   2   1       16.29       16.56      3.89 o 
   6   2   1        5.50       26.55      9.60 o 
   7   2   1       18.61       34.28      8.59 o 
   8   2   1        1.95        4.79      5.88 o 
   9   2   1        0.36        1.49      6.35 o 
  -8   3   1        5.27        1.21      6.63 o 
  -7   3   1        9.36        7.77      5.10 o 
  -6   3   1       46.69       51.78      6.85 o 
  -5   3   1      239.50      247.45     11.38 o 
  -4   3   1       16.81       19.37      4.87 o 
  -3   3   1        9.89       11.52      2.44 o 
  -2   3   1      587.64      576.01     14.79 o 
  -1   3   1       15.98       18.64     12.07 o 
   0   3   1       64.12       64.15      3.56 o 
   1   3   1       47.32       56.55      3.08 o 
   2   3   1        2.74        2.78      1.59 o 
   3   3   1       44.95       57.23      3.95 o 
   4   3   1        1.45        1.52      2.36 o 
   5   3   1      246.78      246.41     10.35 o 
   6   3   1       28.08       30.73      5.94 o 
   7   3   1       14.61       14.11      5.77 o 
   8   3   1       34.58       64.77     26.99 o 
  -7   4   1       16.55       26.60      9.13 o 
  -6   4   1       28.43       21.55     11.83 o 
  -5   4   1      156.17      151.51      9.14 o 
  -4   4   1       23.97       33.57      4.06 o 
  -3   4   1       15.40       14.32      2.69 o 
  -2   4   1      257.79      257.76      8.71 o 
  -1   4   1       14.78       15.76      3.74 o 
   0   4   1       26.45       22.13      1.71 o 
   1   4   1       53.82       49.08      3.76 o 
   2   4   1      264.67      302.41      9.72 o 
   3   4   1      392.73      409.72     11.42 o 
   4   4   1      106.93      121.88      6.89 o 
   5   4   1      172.13      193.42     24.00 o 
   6   4   1        0.00       -0.77      3.93 o 
   7   4   1        7.06        7.19      5.59 o 
   8   4   1       22.17       43.27      8.98 o 
  -7   5   1        2.43        6.25      8.07 o 
  -6   5   1       40.14       45.16     10.81 o 
  -5   5   1       49.62       51.98     10.50 o 
  -4   5   1       25.24       23.44      6.58 o 
  -3   5   1      129.16      128.48     10.94 o 
  -2   5   1      206.93      239.77     14.05 o 
  -1   5   1      870.85      859.34     28.61 o 
   0   5   1      396.07      383.19     10.79 o 
   1   5   1       17.22       33.07      7.07 o 
   2   5   1       14.74       19.39      3.29 o 
   3   5   1       15.62        5.18      6.63 o 
   4   5   1       54.91       60.49      5.47 o 
   5   5   1      403.80      352.78     14.27 o 
   6   5   1        6.81        2.34      4.56 o 
   7   5   1       55.94       51.14      8.31 o 
   8   5   1        9.95       19.22      8.78 o 
  -6   6   1       70.78       77.63     16.62 o 
  -5   6   1       96.68       90.80     13.50 o 
  -4   6   1        0.22       -2.15      5.47 o 
  -3   6   1       57.33       55.87      9.20 o 
  -2   6   1      498.61      538.98     26.44 o 
  -1   6   1      147.19      138.63     11.28 o 
   0   6   1       15.17       19.41      6.84 o 
   1   6   1      184.88      185.71      7.13 o 
   2   6   1      108.06      108.14      6.28 o 
   3   6   1       12.08       14.05      3.45 o 
   4   6   1       27.67      130.93     27.08 o 
   5   6   1        0.42        0.36      3.21 o 
   6   6   1        0.03        2.39      4.89 o 
   7   6   1        5.22       12.61     13.47 o 
   8   6   1        1.08        0.14      5.57 o 
  -5   7   1        0.02       -3.26      7.93 o 
  -4   7   1       62.02       71.31     12.69 o 
  -3   7   1       50.15       49.65      8.37 o 
  -2   7   1       64.02       69.53     11.36 o 
  -1   7   1        0.85        7.64      6.32 o 
   0   7   1      331.24      349.42     20.22 o 
   1   7   1        0.21        6.28      6.50 o 
   2   7   1       41.99       38.65      4.76 o 
   3   7   1      138.39      136.10      9.10 o 
   4   7   1        0.32        2.05      3.78 o 
   5   7   1       81.20       88.70      9.98 o 
   6   7   1       11.67       23.23      7.66 o 
   7   7   1       15.88        5.01      6.60 o 
  -4   8   1       13.36       10.29      9.23 o 
  -3   8   1       28.96       25.41      9.65 o 
  -2   8   1       10.46       15.81      8.82 o 
  -1   8   1        9.44       12.04      6.46 o 
   0   8   1      249.94      249.18     18.86 o 
   1   8   1       44.71       35.76      9.21 o 
   2   8   1       64.34       52.58      9.53 o 
   3   8   1      105.66       92.22      7.53 o 
   4   8   1        3.75        3.47      4.88 o 
   5   8   1        3.56        1.69      4.92 o 
   6   8   1        0.66        4.43      6.40 o 
  -3   9   1        6.31       13.48     16.70 o 
  -2   9   1        2.09        7.79      9.27 o 
  -1   9   1        0.25        3.55     11.19 o 
   0   9   1        4.48        8.59      8.13 o 
   1   9   1        2.11        2.07      6.59 o 
   2   9   1       59.94       57.20     15.67 o 
   3   9   1       11.02       10.10      8.06 o 
   4   9   1        0.79        2.84      7.62 o 
   5   9   1        2.00        3.14      8.95 o 
  -1  10   1        0.98        3.56      9.30 o 
   0  10   1       17.71       18.91     18.08 o 
   1  10   1        2.13        3.38      8.70 o 
   2  10   1        2.38        6.88      9.41 o 
   3  10   1        1.28        4.05     10.20 o 
  -3  -9   2        7.55       10.12      9.66 o 
  -2  -9   2        1.00        0.84      7.27 o 
  -1  -9   2        3.08        5.79      8.80 o 
   0  -9   2       46.79       63.17     13.20 o 
   1  -9   2        8.55       13.85      9.08 o 
   2  -9   2       19.81       15.73     10.38 o 
  -4  -8   2        0.13        3.88     10.01 o 
  -3  -8   2        1.16        1.69      6.75 o 
  -2  -8   2        0.24        4.37     13.06 o 
  -1  -8   2       12.26       15.86      8.65 o 
   0  -8   2        4.03        8.29      6.68 o 
   1  -8   2        5.00       13.32     13.34 o 
   2  -8   2       46.13       55.61     12.89 o 
   3  -8   2        0.25        5.56      8.33 o 
   4  -8   2        8.24        7.07      9.17 o 
  -6  -7   2        1.02       -8.78     12.31 o 
  -5  -7   2        4.56       11.12      5.33 o 
  -4  -7   2       13.44       13.04      8.60 o 
  -3  -7   2       80.49       86.71      8.16 o 
  -2  -7   2       49.14       50.99      6.03 o 
  -1  -7   2       32.81       36.85     10.83 o 
   0  -7   2       10.08       17.45      8.46 o 
   1  -7   2        0.16       -4.11      6.36 o 
   2  -7   2        5.49        1.41      6.16 o 
   3  -7   2       13.07       36.99     13.80 o 
   4  -7   2        3.29       -3.93      7.63 o 
   5  -7   2        7.39        5.40      8.88 o 
  -7  -6   2       49.01       40.16     19.41 o 
  -6  -6   2       10.59       11.39      6.19 o 
  -5  -6   2       26.40       25.88      6.07 o 
  -4  -6   2      175.14      192.59     11.95 o 
  -3  -6   2        2.38        7.65      8.67 o 
  -2  -6   2       13.05       17.04      4.24 o 
  -1  -6   2        0.03       -0.44      2.09 o 
   0  -6   2        1.14       -1.57      9.51 o 
   1  -6   2      134.68      125.74     11.43 o 
   2  -6   2        0.20       -0.01      5.30 o 
   3  -6   2        4.96        0.94      6.80 o 
   4  -6   2       40.74       43.68      9.91 o 
   5  -6   2       33.77       26.81     12.07 o 
   6  -6   2        2.03       11.87     10.09 o 
  -7  -5   2       13.30       16.44     14.29 o 
  -6  -5   2        3.72        3.26      4.30 o 
  -5  -5   2        1.64        3.49      3.73 o 
  -4  -5   2      529.16      529.48     19.12 o 
  -3  -5   2        0.26       -1.46      3.04 o 
  -2  -5   2      310.78      331.30     14.14 o 
  -1  -5   2      417.32      432.62     12.78 o 
   0  -5   2        0.74       -0.38      1.38 o 
   1  -5   2       32.66       38.51      6.97 o 
   2  -5   2       86.19       83.47      9.90 o 
   3  -5   2      487.11      487.12     24.99 o 
   4  -5   2       75.57       72.40     10.27 o 
   5  -5   2       19.60       26.16     10.57 o 
   6  -5   2      132.27      125.35     15.42 o 
   7  -5   2        0.07        0.19      7.31 o 
  -7  -4   2        4.07        1.29      9.64 o 
  -6  -4   2        1.06       -1.01      2.95 o 
  -5  -4   2       47.14       42.09      6.31 o 
  -4  -4   2       29.60       32.52      4.46 o 
  -3  -4   2      369.24      369.10     12.60 o 
  -2  -4   2      167.31      162.92      7.00 o 
  -1  -4   2      158.38      158.61      6.44 o 
   0  -4   2      598.34      616.55     13.00 o 
   1  -4   2      562.52      525.91     31.48 o 
   2  -4   2        4.56        3.02      3.86 o 
   3  -4   2       30.73       32.68      6.63 o 
   4  -4   2        2.77        6.24      6.01 o 
   5  -4   2       36.60       41.93      9.30 o 
   6  -4   2      160.52      165.52     16.36 o 
   7  -4   2        0.02       -1.52      6.78 o 
  -8  -3   2       16.90       40.25     17.65 o 
  -7  -3   2        0.67       -1.24      3.59 o 
  -6  -3   2        5.87        8.42      3.69 o 
  -5  -3   2       82.36       77.11      6.13 o 
  -4  -3   2      127.10      128.22      6.77 o 
  -3  -3   2      306.07      315.07      9.80 o 
  -2  -3   2       10.00       11.63      2.25 o 
  -1  -3   2      166.45      163.96      8.01 o 
   0  -3   2       40.85       40.01      2.32 o 
   1  -3   2       27.29       26.41      1.62 o 
   2  -3   2      145.94      147.53      4.73 o 
   3  -3   2       46.78       48.43      3.49 o 
   4  -3   2      121.33      130.96      6.59 o 
   5  -3   2       31.38       32.17      4.54 o 
   6  -3   2        1.38        1.91      3.47 o 
   7  -3   2       88.38       88.67      9.35 o 
   8  -3   2       48.93       47.87     13.99 o 
  -8  -2   2       21.13       11.36     13.82 o 
  -7  -2   2        1.13        1.87      4.25 o 
  -6  -2   2      125.38      106.21      7.60 o 
  -5  -2   2       28.07       19.42      3.63 o 
  -4  -2   2      588.49      664.61     17.72 o 
  -3  -2   2       11.80       11.56      2.37 o 
  -2  -2   2       26.13       27.99      3.06 o 
  -1  -2   2       41.51       29.18      3.63 o 
   0  -2   2      746.57      749.63     24.90 o 
   1  -2   2      733.68      750.16     11.47 o 
   2  -2   2      206.26      220.68      6.03 o 
   3  -2   2       19.45       20.96      3.80 o 
   4  -2   2        6.25        7.39      4.83 o 
   5  -2   2        0.01        2.34      2.81 o 
   6  -2   2      226.87      221.93     11.62 o 
   7  -2   2       12.90       16.42      5.70 o 
   8  -2   2        0.97        1.43      5.58 o 
  -8  -1   2       12.53        5.04     12.61 o 
  -7  -1   2        2.64        2.06      3.62 o 
  -6  -1   2      197.65      198.67     10.31 o 
  -5  -1   2       15.01       23.05      3.89 o 
  -4  -1   2       70.63       71.16      4.29 o 
  -3  -1   2      233.58      280.01      7.97 o 
  -2  -1   2     1407.98     1454.88     21.46 o 
  -1  -1   2      655.93      650.67      9.39 o 
   0  -1   2      861.82      780.83     26.77 o 
   1  -1   2    18026.27    16480.77    141.20 o 
   2  -1   2        9.20       19.89      3.22 o 
   3  -1   2        1.09        1.55      1.86 o 
   4  -1   2      117.93      133.41      6.31 o 
   5  -1   2        8.28        6.06      3.36 o 
   6  -1   2       51.74       56.27      6.29 o 
   7  -1   2       62.14       59.16      7.23 o 
   8  -1   2       67.77       61.64     10.00 o 
  -8   0   2        2.28        1.12     10.55 o 
  -7   0   2       17.95       32.66     19.20 o 
  -6   0   2        0.94        2.61      6.30 o 
  -5   0   2       11.66       12.99      6.75 o 
  -4   0   2      719.18      764.95     18.61 o 
  -3   0   2      802.46      728.37     14.85 o 
  -2   0   2       26.95       42.60      5.17 o 
  -1   0   2     1716.41     1623.34     16.22 o 
   0   0   2      120.23      122.24      2.26 o 
   1   0   2      673.17      686.53      9.58 o 
   2   0   2      928.89      957.27     15.04 o 
   3   0   2      227.74      249.45      6.70 o 
   4   0   2       45.49       43.85      3.75 o 
   5   0   2      364.17      366.89     12.17 o 
   6   0   2       18.71       23.16      5.00 o 
   7   0   2        3.37        0.96      4.81 o 
   8   0   2       94.12      101.81     11.79 o 
   9   0   2        3.75        3.04      6.65 o 
  -8   1   2       15.99       16.92     14.42 o 
  -7   1   2        7.05        5.43      5.06 o 
  -6   1   2      104.21       97.96     15.64 o 
  -5   1   2      345.27      347.08     13.82 o 
  -4   1   2      264.29      306.36     36.98 o 
  -3   1   2       73.79       78.56      6.00 o 
  -2   1   2     1150.59     1181.45     23.14 o 
  -1   1   2      200.29      204.01      3.91 o 
   0   1   2     1339.47     1302.19     14.03 o 
   1   1   2       24.71       22.02      1.78 o 
   2   1   2       11.26        7.73      1.90 o 
   3   1   2       13.88       13.70      3.07 o 
   4   1   2      329.32      351.84     12.51 o 
   5   1   2       25.71       22.00      4.47 o 
   6   1   2      135.64      139.14      9.78 o 
   7   1   2      193.19      192.95     13.31 o 
   8   1   2        3.39        0.59      4.78 o 
   9   1   2        3.42       13.90     14.16 o 
  -8   2   2        0.08        4.13     11.62 o 
  -7   2   2       98.49       92.10     10.67 o 
  -6   2   2      137.53      122.55      9.66 o 
  -5   2   2       23.90       29.70      4.72 o 
  -4   2   2       72.38       83.62      5.37 o 
  -3   2   2       96.64       98.71      4.98 o 
  -2   2   2       10.69        7.62      1.55 o 
  -1   2   2      100.98      116.46      4.30 o 
   0   2   2      247.57      255.09     13.78 o 
   1   2   2     2284.62     2210.28     31.05 o 
   2   2   2      399.53      367.57      4.93 o 
   3   2   2      597.97      633.43     16.45 o 
   4   2   2       88.75       80.95      5.27 o 
   5   2   2      424.64      405.71     12.79 o 
   6   2   2        5.08        9.03      5.36 o 
   7   2   2       53.67       57.59      8.06 o 
   8   2   2        3.07        8.06      6.54 o 
   9   2   2        7.93       18.78      8.84 o 
  -7   3   2        0.55        2.51      4.26 o 
  -6   3   2        0.35        1.31      3.37 o 
  -5   3   2      257.71      218.41     11.24 o 
  -4   3   2       70.33       66.74      5.82 o 
  -3   3   2      580.02      566.07     18.53 o 
  -2   3   2        9.50       11.25      3.37 o 
  -1   3   2     3752.27     3848.83     47.51 o 
   0   3   2      873.25      902.72     13.72 o 
   1   3   2       33.89       28.56      3.94 o 
   2   3   2        4.44        2.10      1.54 o 
   3   3   2       74.68       63.52      7.52 o 
   4   3   2      404.61      390.60      9.78 o 
   5   3   2      354.70      350.62     15.25 o 
   6   3   2      216.17      230.52     13.64 o 
   7   3   2       18.36       24.98      6.48 o 
   8   3   2        7.71        9.60      6.77 o 
   9   3   2        6.53        4.90      7.08 o 
  -7   4   2       10.01       16.48      8.18 o 
  -6   4   2       48.91       45.76     10.49 o 
  -5   4   2        0.69       -0.79      2.79 o 
  -4   4   2      128.55      122.62     11.88 o 
  -3   4   2        0.30       -0.21      1.77 o 
  -2   4   2      124.42      118.45      5.98 o 
  -1   4   2      226.96      219.41      6.77 o 
   0   4   2      297.60      286.25     10.82 o 
   1   4   2      298.61      308.55     10.66 o 
   2   4   2       77.19       83.08      4.26 o 
   3   4   2       96.97       94.88      4.55 o 
   4   4   2        0.09       -1.99      1.99 o 
   5   4   2      177.08      155.93     14.81 o 
   6   4   2       93.44      107.13      9.85 o 
   7   4   2       62.20       67.60      9.54 o 
   8   4   2        0.59       -0.55      5.16 o 
  -7   5   2       57.62       52.65     11.11 o 
  -6   5   2       41.30       50.54     10.78 o 
  -5   5   2       14.12       26.45     11.95 o 
  -4   5   2       33.76       31.20      7.06 o 
  -3   5   2       23.31       24.78      3.76 o 
  -2   5   2      187.82      186.36     17.53 o 
  -1   5   2      111.90      104.19      4.91 o 
   0   5   2        4.87        3.02      3.02 o 
   1   5   2        4.80        8.81      3.80 o 
   2   5   2       16.94       19.93      2.86 o 
   3   5   2        0.18        2.44      2.44 o 
   4   5   2        5.85        4.23      3.11 o 
   5   5   2      178.40      161.95     11.12 o 
   6   5   2       28.34       27.72      6.24 o 
   7   5   2        2.26        6.53      6.11 o 
   8   5   2        3.72        5.55      7.13 o 
  -6   6   2        5.59        3.20      7.02 o 
  -5   6   2       20.19       25.71      9.04 o 
  -4   6   2        0.80        2.37      7.60 o 
  -3   6   2      272.92      277.64     17.80 o 
  -2   6   2        1.12        5.22      5.11 o 
  -1   6   2       29.46       44.08     24.77 o 
   0   6   2      531.76      509.69     16.28 o 
   1   6   2        6.96        4.15      2.35 o 
   2   6   2       70.90       67.43      5.09 o 
   3   6   2       44.77       39.84      5.65 o 
   4   6   2       15.09       18.26      4.19 o 
   5   6   2       41.56       48.42      7.43 o 
   6   6   2       20.63       17.56      6.63 o 
   7   6   2        7.66        5.41      6.39 o 
   8   6   2        0.34        4.58      6.91 o 
  -5   7   2       27.60       37.56     10.80 o 
  -4   7   2       37.94       42.85     10.75 o 
  -3   7   2        0.64        5.88      7.58 o 
  -2   7   2       73.53       74.57     11.04 o 
  -1   7   2      341.61      347.85     20.03 o 
   0   7   2      238.95      228.83     16.13 o 
   1   7   2       21.36       27.27      8.63 o 
   2   7   2      280.14      275.57     11.00 o 
   3   7   2       43.75       50.78      5.90 o 
   4   7   2       21.45       23.32      5.11 o 
   5   7   2        2.39       -4.23      5.12 o 
   6   7   2       17.19       20.57      7.57 o 
   7   7   2       31.06       24.33      8.48 o 
  -4   8   2        6.47       -0.54      7.60 o 
  -3   8   2       65.22       63.23     14.64 o 
  -2   8   2       80.85       79.07     13.12 o 
  -1   8   2       16.33       25.93      8.48 o 
   0   8   2        4.79       -3.69      6.41 o 
   1   8   2       97.41       99.33     12.76 o 
   2   8   2        0.47        4.66      5.00 o 
   3   8   2       35.67       31.65      5.64 o 
   4   8   2       50.60       45.05      7.07 o 
   5   8   2       12.14       29.16      7.97 o 
   6   8   2        0.50       -1.35      5.73 o 
  -3   9   2        1.30        0.72      7.55 o 
  -2   9   2        4.80       17.70     10.05 o 
  -1   9   2       19.65       19.35      9.79 o 
   0   9   2        0.25       -1.42      5.73 o 
   1   9   2       32.11       43.05     11.05 o 
   2   9   2       17.01        9.24      8.07 o 
   3   9   2       11.64        4.13     11.75 o 
   4   9   2        5.81        2.07      7.23 o 
   5   9   2       19.13       36.29     11.97 o 
  -1  10   2        6.94        2.25     12.05 o 
   0  10   2        0.10       -2.42      8.33 o 
   1  10   2       14.70        8.65      9.62 o 
   2  10   2        2.45        9.34      9.05 o 
   3  10   2        3.51      -11.06     11.06 o 
  -2  -9   3        0.92        6.77      9.55 o 
  -1  -9   3       33.94       46.83     23.93 o 
   0  -9   3        8.56       -0.03      7.66 o 
   1  -9   3        0.06      -11.67     19.41 o 
   2  -9   3       41.79       44.72     14.26 o 
  -4  -8   3        0.14        1.54     11.04 o 
  -3  -8   3        0.26       -3.70      6.89 o 
  -2  -8   3       10.16       15.29      8.90 o 
  -1  -8   3        0.26       -6.16      7.72 o 
   0  -8   3        0.74        5.97      9.79 o 
   1  -8   3        9.17       17.18      9.73 o 
   2  -8   3        2.66        7.06      8.30 o 
   3  -8   3        0.20        5.43      9.48 o 
   4  -8   3       18.68       33.79     10.66 o 
  -5  -7   3        5.71        8.87     10.13 o 
  -4  -7   3       67.77       53.32      8.06 o 
  -3  -7   3        6.19        6.22      7.87 o 
  -2  -7   3        7.63       12.50      4.29 o 
  -1  -7   3       16.48       30.41     14.61 o 
   0  -7   3        4.34       -2.44      5.69 o 
   1  -7   3        5.45        8.23      7.35 o 
   2  -7   3        0.29        2.40      6.27 o 
   3  -7   3       57.04       56.52     16.25 o 
   4  -7   3        0.18       -3.63      7.42 o 
   5  -7   3        0.16        2.07      8.38 o 
  -6  -6   3        5.12       33.32     16.49 o 
  -5  -6   3       18.49       21.79      5.54 o 
  -4  -6   3       35.96       31.51     10.99 o 
  -3  -6   3       32.62       41.08      6.36 o 
  -2  -6   3       53.69       58.91      5.89 o 
  -1  -6   3      171.91      173.01      8.57 o 
   0  -6   3        6.58        5.47      6.54 o 
   1  -6   3        0.48        2.48      5.82 o 
   2  -6   3        4.17        4.95      6.03 o 
   3  -6   3       80.39       65.71     22.26 o 
   4  -6   3        5.53        2.77     10.53 o 
   5  -6   3        1.19        5.11      8.41 o 
   6  -6   3       43.66       46.51     13.43 o 
  -7  -5   3        0.00       -1.98     11.24 o 
  -6  -5   3       46.28       57.96     14.69 o 
  -5  -5   3        8.40        7.50      3.91 o 
  -4  -5   3        5.49       10.29      3.85 o 
  -3  -5   3      549.39      550.92     28.44 o 
  -2  -5   3      126.52      119.02      7.77 o 
  -1  -5   3        0.72        1.29      2.30 o 
   0  -5   3       93.57      102.67      9.18 o 
   1  -5   3       10.94       24.18     10.05 o 
   2  -5   3       89.19       79.69      9.51 o 
   3  -5   3      105.76       77.67     10.62 o 
   4  -5   3       84.04      105.07     13.19 o 
   5  -5   3       68.49       83.24     13.74 o 
   6  -5   3       55.39       49.43     12.13 o 
   7  -5   3       39.15       37.52     12.90 o 
  -7  -4   3        0.14        0.13      9.34 o 
  -6  -4   3        0.09       -2.63      8.07 o 
  -5  -4   3        8.35        7.23      3.45 o 
  -4  -4   3       52.64       50.94      5.89 o 
  -3  -4   3       34.97       35.76      4.49 o 
  -2  -4   3       28.64       34.32      6.87 o 
  -1  -4   3      169.34      157.74      7.92 o 
   0  -4   3       66.92       62.43      4.66 o 
   1  -4   3       27.41       24.45      3.82 o 
   2  -4   3        2.10        0.73      1.43 o 
   3  -4   3      175.25      163.93     11.46 o 
   4  -4   3      230.33      219.28     16.43 o 
   5  -4   3       37.95       47.40     16.66 o 
   6  -4   3       35.41       48.32     10.59 o 
   7  -4   3       89.84       98.67     14.61 o 
  -7  -3   3        1.55        4.45     10.21 o 
  -6  -3   3       36.76       30.32      5.10 o 
  -5  -3   3       30.37       32.85      5.01 o 
  -4  -3   3        7.15        3.19      4.64 o 
  -3  -3   3       15.02       16.37      2.69 o 
  -2  -3   3      595.64      609.22     24.67 o 
  -1  -3   3       50.51       58.62      4.68 o 
   0  -3   3      225.08      218.14     11.57 o 
   1  -3   3     1754.28     1922.69     31.32 o 
   2  -3   3        7.61        7.18      2.19 o 
   3  -3   3       69.97       63.94      4.15 o 
   4  -3   3       17.29       17.34      3.53 o 
   5  -3   3        0.70       -2.04      3.27 o 
   6  -3   3       77.40       79.30     10.37 o 
   7  -3   3       38.68       26.87      9.08 o 
   8  -3   3       11.57        4.13      9.04 o 
  -8  -2   3        2.09        3.36     10.20 o 
  -7  -2   3        2.74        2.56      9.92 o 
  -6  -2   3        0.02        0.14      4.44 o 
  -5  -2   3       35.60       36.92      3.93 o 
  -4  -2   3      197.13      185.30     11.36 o 
  -3  -2   3      299.15      292.43      8.43 o 
  -2  -2   3      172.93      179.77     11.65 o 
  -1  -2   3      475.81      475.46     10.11 o 
   0  -2   3      364.08      367.52      8.60 o 
   1  -2   3        2.42       20.15      7.22 o 
   2  -2   3       20.81       18.58      2.24 o 
   3  -2   3        4.37        4.13      4.38 o 
   4  -2   3        9.44        4.95      5.24 o 
   5  -2   3       33.57       38.63      5.28 o 
   6  -2   3        6.41        4.36      4.03 o 
   7  -2   3        5.93        5.07      4.55 o 
   8  -2   3       76.58       64.79     10.18 o 
  -8  -1   3       53.04       71.42     21.44 o 
  -7  -1   3       21.42       28.92     13.11 o 
  -6  -1   3       32.83       40.23     27.25 o 
  -5  -1   3      359.72      329.66     12.80 o 
  -4  -1   3       81.64       71.69      4.46 o 
  -3  -1   3      198.20      208.53      6.32 o 
  -2  -1   3      257.71      281.85      5.92 o 
  -1  -1   3        7.08        4.46      0.86 o 
   0  -1   3      275.53      238.12      5.21 o 
   1  -1   3      160.50      164.53      5.79 o 
   2  -1   3       37.32       34.36      2.47 o 
   3  -1   3        0.04       -0.41      1.97 o 
   4  -1   3      155.95      147.68      6.89 o 
   5  -1   3       24.25       27.49      4.80 o 
   6  -1   3       18.79       21.83      4.88 o 
   7  -1   3      153.12      149.83     10.30 o 
   8  -1   3        4.85       10.43      7.07 o 
  -8   0   3        8.58        2.02     11.67 o 
  -7   0   3       16.71        9.07     10.26 o 
  -6   0   3        5.70        6.24      6.66 o 
  -5   0   3      207.48      198.36     12.82 o 
  -4   0   3      268.22      259.11     17.18 o 
  -3   0   3        9.29       11.07      1.80 o 
  -2   0   3      136.51      141.95      4.08 o 
  -1   0   3      634.02      604.32     24.77 o 
   0   0   3      214.47      197.25      4.63 o 
   1   0   3     2079.03     1977.63     25.62 o 
   2   0   3      767.07      775.55     20.60 o 
   3   0   3      499.13      496.81     11.76 o 
   4   0   3      104.57       92.92      4.78 o 
   5   0   3      132.07      131.34      7.21 o 
   6   0   3       98.20       92.61      6.79 o 
   7   0   3       50.54       55.23     14.23 o 
   8   0   3       10.25        8.32      6.91 o 
   9   0   3        7.31        2.73      6.65 o 
  -8   1   3       13.22       18.51     15.97 o 
  -7   1   3       16.27       15.61     11.70 o 
  -6   1   3       77.09       79.73      8.48 o 
  -5   1   3       48.05       51.65      5.06 o 
  -4   1   3       97.26       92.44      6.30 o 
  -3   1   3     1206.96     1291.16     24.25 o 
  -2   1   3      397.86      408.23      8.23 o 
  -1   1   3      779.43      806.58     18.84 o 
   0   1   3     3373.17     3331.44     32.72 o 
   1   1   3      800.33      721.21     11.16 o 
   2   1   3       13.60       12.85      2.02 o 
   3   1   3      236.97      227.07      6.17 o 
   4   1   3      163.72      157.54      5.68 o 
   5   1   3       47.43       37.76      3.20 o 
   6   1   3      107.46       97.92     10.65 o 
   7   1   3        0.76        7.11      5.22 o 
   8   1   3        4.78        5.80      6.08 o 
   9   1   3        0.38        1.80      6.82 o 
  -7   2   3       16.01       32.21     13.28 o 
  -6   2   3        5.24        9.62      4.23 o 
  -5   2   3      165.91      167.97      9.47 o 
  -4   2   3      962.99      901.27     22.03 o 
  -3   2   3        2.67        4.61      2.04 o 
  -2   2   3      151.04      152.22      4.75 o 
  -1   2   3     2236.86     2313.83     30.11 o 
   0   2   3      253.65      224.93      7.39 o 
   1   2   3        2.03        5.56      1.35 o 
   2   2   3      283.01      301.00     10.46 o 
   3   2   3       94.60       83.36      5.27 o 
   4   2   3      175.56      180.45      8.86 o 
   5   2   3       97.09       97.05      7.84 o 
   6   2   3      173.04      176.02     12.14 o 
   7   2   3       46.14       39.94      8.78 o 
   8   2   3       16.00       26.31      8.11 o 
   9   2   3       12.51       10.79      8.23 o 
  -7   3   3       17.97       31.29     12.84 o 
  -6   3   3        8.36        9.46      4.63 o 
  -5   3   3       76.39       82.40      7.08 o 
  -4   3   3      393.23      406.99     14.26 o 
  -3   3   3      195.50      181.89      6.88 o 
  -2   3   3      376.44      387.77      9.80 o 
  -1   3   3      304.96      330.37      7.66 o 
   0   3   3      445.81      554.61     34.37 o 
   1   3   3       49.41       47.91      2.55 o 
   2   3   3        3.90        1.10      1.48 o 
   3   3   3      721.59      762.67     14.06 o 
   4   3   3      121.17      134.01      8.09 o 
   5   3   3      262.36      241.77     12.01 o 
   6   3   3      426.31      417.75     24.54 o 
   7   3   3        0.12       -4.99      4.99 o 
   8   3   3       16.49       10.75      7.08 o 
   9   3   3       20.38        8.50      8.37 o 
  -7   4   3        5.69       15.11     15.76 o 
  -6   4   3        6.31        7.38      4.26 o 
  -5   4   3       43.91       34.90      5.35 o 
  -4   4   3      171.54      152.91      7.87 o 
  -3   4   3        0.86        1.88      2.02 o 
  -2   4   3        7.69       10.30      2.40 o 
  -1   4   3      111.44      122.88      4.66 o 
   0   4   3      955.30     1004.77     24.88 o 
   1   4   3       50.55       42.81      3.38 o 
   2   4   3      365.01      360.84      9.57 o 
   3   4   3       27.25       39.43      3.27 o 
   4   4   3       21.16       18.20      4.65 o 
   5   4   3       58.50       62.38      7.21 o 
   6   4   3      390.33      339.32     17.61 o 
   7   4   3        9.52        7.10      5.83 o 
   8   4   3       49.11       70.83     10.94 o 
   9   4   3        7.97        0.19      5.97 o 
  -6   5   3       30.05       30.82      8.69 o 
  -5   5   3       16.24       27.01      8.31 o 
  -4   5   3      225.43      211.21      9.80 o 
  -3   5   3       14.53       14.74      2.95 o 
  -2   5   3       53.08       62.37      3.99 o 
  -1   5   3      587.39      609.49     13.92 o 
   0   5   3        5.06        2.86      1.72 o 
   1   5   3       16.65       18.25      3.03 o 
   2   5   3        9.54       13.33      5.23 o 
   3   5   3        8.50       16.38      4.43 o 
   4   5   3       64.46       61.77      7.49 o 
   5   5   3        2.23        5.19      3.78 o 
   6   5   3        0.03        3.59      4.85 o 
   7   5   3        0.19        0.52      4.46 o 
   8   5   3        0.99        7.37      7.33 o 
  -6   6   3      101.89       91.27     20.34 o 
  -5   6   3       27.97       28.56      9.22 o 
  -4   6   3       88.39       74.14     11.00 o 
  -3   6   3       35.24       46.37      8.48 o 
  -2   6   3      132.49      118.21     11.09 o 
  -1   6   3      222.28      215.60      7.52 o 
   0   6   3       90.15       83.05      5.28 o 
   1   6   3      110.28      107.33      6.09 o 
   2   6   3       79.42       87.44      5.94 o 
   3   6   3      159.91      158.90     11.43 o 
   4   6   3       14.65       25.19      8.20 o 
   5   6   3       18.07       19.29      6.03 o 
   6   6   3       74.33       63.30      9.39 o 
   7   6   3       14.25       27.97      8.04 o 
   8   6   3       12.60       14.22     12.31 o 
  -5   7   3        4.99       -3.74      8.07 o 
  -4   7   3       62.52       66.53     11.20 o 
  -3   7   3        2.43       14.26      7.58 o 
  -2   7   3      259.29      231.41     16.97 o 
  -1   7   3        2.77        4.13      6.50 o 
   0   7   3        5.70        6.46     12.91 o 
   1   7   3      506.15      480.93     16.05 o 
   2   7   3        0.01        1.37      2.97 o 
   3   7   3        6.04        4.77      3.73 o 
   4   7   3      118.53      102.06      8.45 o 
   5   7   3       49.63       67.32      8.74 o 
   6   7   3        1.62       -2.62      5.29 o 
   7   7   3        2.10        4.73      6.60 o 
  -4   8   3       91.87       88.32     17.82 o 
  -3   8   3        0.36       -4.98      7.67 o 
  -2   8   3       67.48       82.10     13.23 o 
  -1   8   3       61.08       61.76     10.77 o 
   0   8   3        0.03        2.10      7.45 o 
   1   8   3        4.76       15.44      6.45 o 
   2   8   3       23.74       19.91      4.24 o 
   3   8   3      100.69      102.43     10.58 o 
   4   8   3       98.99       97.04     10.48 o 
   5   8   3        5.55       11.76      6.50 o 
   6   8   3        3.61        4.22      5.57 o 
   7   8   3        0.02        3.88      7.17 o 
  -3   9   3       15.58       13.49     10.43 o 
  -2   9   3       56.57       81.12     16.96 o 
  -1   9   3       53.83       63.14     12.93 o 
   0   9   3       13.79       14.28      8.52 o 
   1   9   3       68.62       73.76     12.62 o 
   2   9   3       11.97       27.93     12.51 o 
   3   9   3        0.77        1.24      5.45 o 
   4   9   3        7.23        8.65      8.82 o 
   5   9   3        4.92       12.81      7.46 o 
   6   9   3        5.35        4.87      7.35 o 
  -1  10   3        4.48        9.33      8.46 o 
   0  10   3        2.39        3.38      8.33 o 
   1  10   3        0.46        3.80      6.74 o 
   2  10   3        4.13        1.29      8.61 o 
   3  10   3        0.29       -2.54      6.80 o 
   4  10   3       11.57       13.60     10.55 o 
  -3  -8   4        1.18       13.86     27.68 o 
  -2  -8   4       30.03       21.69     10.13 o 
  -1  -8   4        5.70        7.36     11.77 o 
   0  -8   4        6.58       10.03      9.74 o 
   1  -8   4        5.96       11.76      9.00 o 
   2  -8   4        2.14        7.43      8.66 o 
   3  -8   4       14.99       26.86     12.38 o 
  -5  -7   4       14.65       12.82     12.25 o 
  -4  -7   4        8.50        5.21      8.52 o 
  -3  -7   4       84.55       73.81      8.97 o 
  -2  -7   4        0.66       -2.46      8.35 o 
  -1  -7   4        1.91        4.97      6.50 o 
   0  -7   4        0.24        2.65      6.76 o 
   1  -7   4        6.84        4.07      7.08 o 
   2  -7   4       25.05       32.17      9.78 o 
   3  -7   4        1.63        9.99      8.93 o 
   4  -7   4        6.47       16.52     11.06 o 
   5  -7   4       16.09       20.39     11.17 o 
  -5  -6   4       12.76       28.73     13.47 o 
  -4  -6   4        0.50        7.60      4.55 o 
  -3  -6   4      241.44      238.43     20.20 o 
  -2  -6   4        8.65       11.39      4.07 o 
  -1  -6   4        6.68       13.32      3.80 o 
   0  -6   4       34.61       44.72      9.07 o 
   1  -6   4        0.33       -0.88      5.16 o 
   2  -6   4       12.60        7.90      7.75 o 
   3  -6   4        0.36        4.35      6.85 o 
   4  -6   4       89.83      106.27     15.73 o 
   5  -6   4       13.79       15.81     10.04 o 
   6  -6   4        2.93        3.57      9.32 o 
  -6  -5   4        0.00        5.11     10.82 o 
  -5  -5   4       19.95       28.69     12.27 o 
  -4  -5   4        0.20       -0.74      2.76 o 
  -3  -5   4       79.35       71.07      8.82 o 
  -2  -5   4       94.58      102.05      7.13 o 
  -1  -5   4       26.36       39.29     10.85 o 
   0  -5   4      151.20      142.86      9.63 o 
   1  -5   4        1.05        1.76      2.84 o 
   2  -5   4       30.52       35.87      8.22 o 
   3  -5   4       14.69       23.46      7.74 o 
   4  -5   4       89.72       85.77     17.61 o 
   5  -5   4        6.02       12.89      8.53 o 
   6  -5   4        1.17        4.83      8.12 o 
  -7  -4   4        7.87       19.46     13.13 o 
  -6  -4   4        6.25        2.04      9.00 o 
  -5  -4   4       53.70       65.37     14.03 o 
  -4  -4   4       40.63       32.39      4.21 o 
  -3  -4   4      162.18      152.84      7.87 o 
  -2  -4   4      272.47      264.56     17.29 o 
  -1  -4   4       12.50        9.52      3.09 o 
   0  -4   4        4.33        5.89      2.60 o 
   1  -4   4       11.01       21.47     15.22 o 
   2  -4   4      264.61      260.81     15.22 o 
   3  -4   4       61.54       57.92      7.93 o 
   4  -4   4       45.15       42.31      9.27 o 
   5  -4   4      102.42      104.33     12.85 o 
   6  -4   4       49.02       58.86     12.23 o 
   7  -4   4        6.93        7.19      7.20 o 
  -7  -3   4       36.96       37.58     17.09 o 
  -6  -3   4        1.85        2.16      6.47 o 
  -5  -3   4      187.26      177.43     19.86 o 
  -4  -3   4       14.68       10.95      6.07 o 
  -3  -3   4      483.38      487.42     27.21 o 
  -2  -3   4        3.54        6.71      6.86 o 
  -1  -3   4      117.47      119.07      9.24 o 
   0  -3   4      175.41      186.89      8.95 o 
   1  -3   4        0.05        2.31      3.39 o 
   2  -3   4       44.09       53.12      3.50 o 
   3  -3   4        0.33       -2.04      2.85 o 
   4  -3   4      220.89      215.52      9.98 o 
   5  -3   4       42.06       44.62      5.56 o 
   6  -3   4        0.15       -1.17      3.32 o 
   7  -3   4       85.74       90.87     12.64 o 
   8  -3   4       10.66        6.11      9.86 o 
  -7  -2   4       24.54       34.96     14.63 o 
  -6  -2   4       17.71       12.68     10.19 o 
  -5  -2   4      198.93      215.43     20.20 o 
  -4  -2   4       35.88       39.38      5.49 o 
  -3  -2   4        6.55       -2.97      5.88 o 
  -2  -2   4       46.89       61.51      8.07 o 
  -1  -2   4      184.35      197.64      6.36 o 
   0  -2   4        0.89       -0.94      1.41 o 
   1  -2   4      397.35      428.56     10.40 o 
   2  -2   4     3278.04     3309.25     53.33 o 
   3  -2   4      109.06      107.24      9.92 o 
   4  -2   4       25.26       30.19      4.57 o 
   5  -2   4      191.58      169.37      9.52 o 
   6  -2   4       33.42       43.00      6.24 o 
   7  -2   4       16.00       16.09      5.35 o 
   8  -2   4       25.29       36.85     12.57 o 
  -7  -1   4        5.82        1.88     16.98 o 
  -6  -1   4       17.56       39.68     20.04 o 
  -5  -1   4        4.66        7.56      7.00 o 
  -4  -1   4       31.82       31.04      5.03 o 
  -3  -1   4      390.33      367.54     24.32 o 
  -2  -1   4       78.03       75.46      8.50 o 
  -1  -1   4      108.23      103.73      2.96 o 
   0  -1   4      550.44      606.62     24.41 o 
   1  -1   4       35.52       42.52      2.83 o 
   2  -1   4       44.55       45.61      4.01 o 
   3  -1   4      277.16      290.04     10.02 o 
   4  -1   4        6.22        2.89      2.97 o 
   5  -1   4       86.03       94.08      7.14 o 
   6  -1   4       93.82       97.68      7.55 o 
   7  -1   4       25.32       33.38      7.94 o 
   8  -1   4        2.41       -2.51      5.53 o 
  -7   0   4       20.41       24.65     11.13 o 
  -6   0   4        9.84        1.17      8.76 o 
  -5   0   4        5.89        0.27      6.78 o 
  -4   0   4      308.51      278.36     12.80 o 
  -3   0   4      260.78      239.48      5.58 o 
  -2   0   4       49.47       45.42      7.62 o 
  -1   0   4      132.43      135.16      8.54 o 
   0   0   4      201.65      236.22      9.07 o 
   1   0   4      256.06      221.87     12.53 o 
   2   0   4      524.29      583.06     12.40 o 
   3   0   4      198.43      209.96      7.51 o 
   4   0   4       13.00       11.75      2.89 o 
   5   0   4      175.58      186.73      8.85 o 
   6   0   4       16.33       15.03      3.87 o 
   7   0   4       18.95       14.93      6.71 o 
   8   0   4       26.26       34.17      7.66 o 
   9   0   4        1.64        6.40      7.78 o 
  -7   1   4       23.89       30.89     39.41 o 
  -6   1   4       53.07       77.74     15.57 o 
  -5   1   4      437.34      415.88     18.73 o 
  -4   1   4      430.36      429.36     12.38 o 
  -3   1   4        4.13        4.11      1.45 o 
  -2   1   4      114.10      125.20     15.13 o 
  -1   1   4        1.05        6.28      3.87 o 
   0   1   4       10.36        7.17      1.43 o 
   1   1   4      452.91      472.71     24.88 o 
   2   1   4       43.83       32.10      2.41 o 
   3   1   4      473.48      490.91     11.85 o 
   4   1   4        5.36        4.80      1.91 o 
   5   1   4        9.61       12.53      4.73 o 
   6   1   4      206.01      205.03     13.30 o 
   7   1   4        0.70        3.11      4.94 o 
   8   1   4       16.69       21.78      7.89 o 
   9   1   4        0.74        1.81      6.48 o 
  -7   2   4        0.74       -2.24     12.10 o 
  -6   2   4       33.66       41.00     12.58 o 
  -5   2   4       57.10       65.06      9.67 o 
  -4   2   4      458.18      464.66     14.66 o 
  -3   2   4      215.79      218.86     13.76 o 
  -2   2   4     1364.38     1330.75     22.82 o 
  -1   2   4      208.74      263.46     85.66 o 
   0   2   4     2131.34     2295.45     31.84 o 
   1   2   4      467.89      467.21      9.66 o 
   2   2   4      467.54      446.69     15.03 o 
   3   2   4      498.04      524.22     10.54 o 
   4   2   4        0.14       -0.57      2.79 o 
   5   2   4      518.04      533.10     20.51 o 
   6   2   4      487.60      488.48     21.77 o 
   7   2   4       60.84       59.38      8.56 o 
   8   2   4        3.66        6.07      6.55 o 
   9   2   4        4.41        5.70      7.26 o 
  -7   3   4        0.01       -9.04     12.18 o 
  -6   3   4       45.31       64.21     51.66 o 
  -5   3   4       86.84       85.51      6.76 o 
  -4   3   4      109.10      107.48      6.44 o 
  -3   3   4      319.00      289.17     12.90 o 
  -2   3   4      128.54      145.15      7.77 o 
  -1   3   4      851.36      800.81     15.32 o 
   0   3   4      352.36      375.40      8.68 o 
   1   3   4      574.42      598.41     17.56 o 
   2   3   4       13.66       14.09      2.30 o 
   3   3   4        4.61        6.10      2.77 o 
   4   3   4      122.94      114.38      7.85 o 
   5   3   4       82.15       77.95      7.59 o 
   6   3   4       75.88       95.42      9.57 o 
   7   3   4       81.77       87.69     10.43 o 
   8   3   4       29.57       35.14      9.24 o 
   9   3   4        4.07        8.36      8.20 o 
  -6   4   4       79.66       79.75     12.74 o 
  -5   4   4       72.43       73.39      6.91 o 
  -4   4   4        4.57        4.80      4.01 o 
  -3   4   4        0.11        1.18      2.31 o 
  -2   4   4      126.01      138.20      9.55 o 
  -1   4   4      109.71       98.31      4.67 o 
   0   4   4        9.58       10.76      2.06 o 
   1   4   4        5.78        6.77      1.98 o 
   2   4   4       44.84       54.40      7.46 o 
   3   4   4       45.51       40.81      3.34 o 
   4   4   4       24.76       22.90      4.89 o 
   5   4   4        0.52        0.59      5.06 o 
   6   4   4      184.06      172.22     11.05 o 
   7   4   4       31.50       36.43      7.54 o 
   8   4   4        0.47        5.81      6.77 o 
   9   4   4        0.66       -1.10      6.00 o 
  -6   5   4       50.53       61.64     25.96 o 
  -5   5   4       67.61       64.27     10.26 o 
  -4   5   4        5.75        0.18      3.67 o 
  -3   5   4        1.66        3.53      2.53 o 
  -2   5   4      213.28      212.10      8.30 o 
  -1   5   4       39.27       48.23      3.70 o 
   0   5   4       11.13       17.77      7.38 o 
   1   5   4      121.92      132.84      8.08 o 
   2   5   4        1.26       -0.13      1.99 o 
   3   5   4       52.67       54.70      8.12 o 
   4   5   4       55.33       59.66      6.11 o 
   5   5   4       56.73       64.20      7.92 o 
   6   5   4       19.20       29.88      8.35 o 
   7   5   4        1.04        7.50      6.61 o 
   8   5   4        7.19       10.82      7.83 o 
  -5   6   4        4.72        5.55      6.99 o 
  -4   6   4       11.62       18.30      7.28 o 
  -3   6   4      115.11      114.59     11.14 o 
  -2   6   4       10.53       11.42      4.16 o 
  -1   6   4        2.86        4.62      2.57 o 
   0   6   4      116.19      123.05     10.08 o 
   1   6   4      208.89      209.67      9.34 o 
   2   6   4       35.34       45.30      4.89 o 
   3   6   4       86.04       81.13      6.05 o 
   4   6   4       70.00       79.02      8.22 o 
   5   6   4       53.82       55.90      7.40 o 
   6   6   4        7.98       12.21      5.45 o 
   7   6   4       10.45       11.59      6.90 o 
   8   6   4       14.73       14.78      8.28 o 
  -5   7   4      134.61      118.24     14.93 o 
  -4   7   4       28.81       31.02      9.60 o 
  -3   7   4        3.60       15.51     11.90 o 
  -2   7   4       94.82      110.83     11.92 o 
  -1   7   4      230.69      224.79     15.34 o 
   0   7   4        0.48        2.01      6.38 o 
   1   7   4      158.35      149.72     10.44 o 
   2   7   4       33.31       34.60      4.91 o 
   3   7   4        7.14       12.95      6.49 o 
   4   7   4      199.43      198.08     12.88 o 
   5   7   4       12.87       17.34      6.20 o 
   6   7   4       15.49       24.56      7.66 o 
   7   7   4        0.53       -4.87      5.71 o 
  -4   8   4        0.12       -1.85      6.56 o 
  -3   8   4      150.62      131.49     15.64 o 
  -2   8   4       14.82       27.88      9.28 o 
  -1   8   4       31.12       40.45      9.54 o 
   0   8   4        9.91       17.90     14.16 o 
   1   8   4       12.13        8.29      6.48 o 
   2   8   4      113.48       96.23      7.54 o 
   3   8   4        9.69       13.33      4.59 o 
   4   8   4        2.48        1.59      5.96 o 
   5   8   4       18.21       14.77      6.06 o 
   6   8   4       44.71       45.29      9.79 o 
   7   8   4        0.73        1.52      6.16 o 
  -3   9   4       41.03       46.75     13.06 o 
  -2   9   4        4.72        1.36      9.66 o 
  -1   9   4      112.33      106.45     15.41 o 
   0   9   4       42.92       45.87      9.48 o 
   1   9   4        1.03        3.27      6.72 o 
   2   9   4       25.16       12.18      6.81 o 
   3   9   4        7.89        8.00      6.40 o 
   4   9   4       21.24       24.90      8.10 o 
   5   9   4       14.90       19.43      8.00 o 
   6   9   4        1.72       22.34     15.71 o 
  -1  10   4       38.54       45.48     13.49 o 
   0  10   4        0.40        8.26      9.01 o 
   1  10   4        0.26       13.75      8.94 o 
   2  10   4        4.58        7.04      8.80 o 
   3  10   4       39.81       51.96     14.51 o 
   4  10   4        7.88       10.80      9.77 o 
  -2  -8   5        0.62       -7.58     26.34 o 
  -1  -8   5        2.00        8.68      9.69 o 
   0  -8   5       11.22        3.25      8.54 o 
   1  -8   5        1.57        2.23     12.96 o 
   2  -8   5        9.05        9.29     10.67 o 
  -4  -7   5        5.17       -3.49     23.93 o 
  -3  -7   5        6.42       -3.27     23.59 o 
  -2  -7   5       19.20       21.83      9.53 o 
  -1  -7   5        4.14       18.58     11.06 o 
   0  -7   5       22.23       31.67     10.09 o 
   1  -7   5        2.49       -2.23      5.85 o 
   2  -7   5        2.25        0.60      5.92 o 
   3  -7   5        7.22       20.52     10.34 o 
   4  -7   5       23.95       24.71     12.35 o 
  -5  -6   5       19.59       42.62     15.72 o 
  -4  -6   5        7.24       16.27      9.70 o 
  -3  -6   5        2.35       -0.99      6.31 o 
  -2  -6   5       96.28       92.62     11.48 o 
  -1  -6   5       16.49       15.74      4.68 o 
   0  -6   5        1.48       -0.84      5.17 o 
   1  -6   5        2.05       -1.10      4.72 o 
   2  -6   5        0.10       -1.80      8.52 o 
   3  -6   5       17.44       17.22      8.47 o 
   4  -6   5       22.99       16.03      9.95 o 
   5  -6   5       20.23       19.71     11.56 o 
  -6  -5   5        3.00       -4.61     12.40 o 
  -5  -5   5        0.72        0.52      7.76 o 
  -4  -5   5        1.98        5.32      7.72 o 
  -3  -5   5        9.88       13.54      3.91 o 
  -2  -5   5       23.93       22.55      4.94 o 
  -1  -5   5       75.38       63.68      6.90 o 
   0  -5   5        5.63        4.61      3.06 o 
   1  -5   5       15.98       22.95      4.81 o 
   2  -5   5       53.74       43.12      8.67 o 
   3  -5   5       28.16       24.02      8.57 o 
   4  -5   5       13.92       19.93      9.11 o 
   5  -5   5       28.25       30.78     12.76 o 
   6  -5   5        7.93       20.00     11.27 o 
  -6  -4   5        4.07        7.58     11.86 o 
  -5  -4   5       35.89       50.51     13.94 o 
  -4  -4   5      108.59      117.37     16.69 o 
  -3  -4   5        4.47        4.70      4.11 o 
  -2  -4   5       17.46       17.94      3.77 o 
  -1  -4   5       91.97      108.50     21.05 o 
   0  -4   5       77.08       75.83      5.57 o 
   1  -4   5      100.71      105.37      6.08 o 
   2  -4   5       99.94      100.57      5.62 o 
   3  -4   5       30.46       39.65      5.05 o 
   4  -4   5       85.19       98.71     12.94 o 
   5  -4   5        0.40        4.93      6.09 o 
   6  -4   5        2.07        0.36      5.30 o 
   7  -4   5        3.89       13.09      8.82 o 
  -6  -3   5       18.39       30.25     13.98 o 
  -5  -3   5       14.32       25.82     11.79 o 
  -4  -3   5       35.07       48.78     16.49 o 
  -3  -3   5      133.91      123.58     12.48 o 
  -2  -3   5      241.60      225.21      8.32 o 
  -1  -3   5      164.68      160.29      6.91 o 
   0  -3   5        8.68       28.96     41.58 o 
   1  -3   5       84.77       98.86      7.16 o 
   2  -3   5      148.06      144.80      6.79 o 
   3  -3   5      231.17      231.86     14.66 o 
   4  -3   5       15.81       18.09      5.69 o 
   5  -3   5       24.44       25.13      5.35 o 
   6  -3   5       30.81       20.95     11.12 o 
   7  -3   5       15.30       23.63      9.33 o 
  -7  -2   5       32.46       49.27     17.68 o 
  -6  -2   5       32.53       75.58     17.89 o 
  -5  -2   5       31.62       26.68     11.12 o 
  -4  -2   5      516.22      506.63     31.43 o 
  -3  -2   5       85.29       85.56     12.50 o 
  -2  -2   5       10.81        8.75      3.16 o 
  -1  -2   5       10.00       10.98      1.97 o 
   0  -2   5        3.79        1.91      1.78 o 
   1  -2   5      287.17      309.29     11.35 o 
   2  -2   5      555.32      591.32     15.95 o 
   3  -2   5       26.39       39.32     18.51 o 
   4  -2   5      152.46      155.53      8.92 o 
   5  -2   5      204.09      202.74     12.73 o 
   6  -2   5       11.13        7.22      4.59 o 
   7  -2   5        2.09        2.99      5.47 o 
   8  -2   5       38.88       29.32     12.79 o 
  -7  -1   5        9.57       16.98     18.85 o 
  -6  -1   5       14.80        5.92     10.18 o 
  -5  -1   5        0.73        5.77      8.27 o 
  -4  -1   5      134.07      135.73     16.08 o 
  -3  -1   5       46.99       63.29     19.39 o 
  -2  -1   5       99.12      134.65    107.49 o 
  -1  -1   5      231.76      256.63      7.94 o 
   0  -1   5        6.64        8.52      4.26 o 
   1  -1   5       98.17       97.39      7.27 o 
   2  -1   5      607.40      632.01     15.52 o 
   3  -1   5      393.05      388.32     27.06 o 
   4  -1   5      164.06      155.31      8.82 o 
   5  -1   5        0.04       -3.03      3.54 o 
   6  -1   5      117.27      103.31      8.23 o 
   7  -1   5       23.75       26.51      7.64 o 
   8  -1   5        7.07       14.50      7.96 o 
  -7   0   5        0.76       -8.48      9.43 o 
  -6   0   5        2.18        7.82      9.17 o 
  -5   0   5      114.89      122.80     16.89 o 
  -4   0   5      110.87      113.51     13.15 o 
  -3   0   5        1.46       -0.70      4.74 o 
  -2   0   5      197.08      200.04     14.33 o 
  -1   0   5        7.40        9.66      5.79 o 
   0   0   5      137.02      132.53      3.59 o 
   1   0   5      191.30      190.49      5.82 o 
   2   0   5       83.95       83.61      4.42 o 
   3   0   5       49.18       48.82      5.34 o 
   4   0   5       33.20       32.49      4.33 o 
   5   0   5      121.44      105.76      6.90 o 
   6   0   5       10.34       17.96      6.22 o 
   7   0   5        9.78       25.67      7.64 o 
   8   0   5        0.08        0.73      5.07 o 
  -7   1   5        5.76        5.00     12.55 o 
  -6   1   5      105.33      123.80     19.25 o 
  -5   1   5       32.77       22.06     15.26 o 
  -4   1   5       96.43       91.46     15.24 o 
  -3   1   5      791.66      716.95     32.88 o 
  -2   1   5       14.92       22.22      5.18 o 
  -1   1   5        1.36        2.05      6.41 o 
   0   1   5      125.38      124.91      5.86 o 
   1   1   5       17.85       19.35     13.62 o 
   2   1   5      426.72      424.94     10.40 o 
   3   1   5      458.76      469.69     13.18 o 
   4   1   5       64.40       59.95      5.74 o 
   5   1   5       73.14       73.05      8.04 o 
   6   1   5       25.98       35.05      7.79 o 
   7   1   5       35.73       40.16      9.86 o 
   8   1   5        0.12       -1.38      5.57 o 
   9   1   5        3.07        2.50      6.96 o 
  -7   2   5        4.99        4.04      9.63 o 
  -6   2   5        2.81        9.23      8.93 o 
  -5   2   5       18.80       20.04      9.23 o 
  -4   2   5      268.64      240.43     20.32 o 
  -3   2   5      929.70      868.43     25.22 o 
  -2   2   5       36.82       93.92    109.75 o 
  -1   2   5      189.09      194.00      5.03 o 
   0   2   5      752.70      792.55     14.22 o 
   1   2   5      118.76      102.04      9.90 o 
   2   2   5      386.72      412.25     10.37 o 
   3   2   5        5.89        6.59      2.65 o 
   4   2   5      972.65      998.39     44.88 o 
   5   2   5        0.12        3.09      3.89 o 
   6   2   5       54.20       55.09      6.86 o 
   7   2   5      190.46      181.46     13.60 o 
   8   2   5        0.02        0.78      5.57 o 
   9   2   5        0.34        1.40      5.79 o 
  -6   3   5       60.76       45.72     30.76 o 
  -5   3   5      155.55      159.74     17.97 o 
  -4   3   5       50.09       54.75     59.15 o 
  -3   3   5       38.57       29.58     14.41 o 
  -2   3   5       47.38       50.96      3.51 o 
  -1   3   5       10.36       10.27      2.09 o 
   0   3   5      491.15      505.70     19.40 o 
   1   3   5      270.75      288.29     12.32 o 
   2   3   5      345.47      341.11     18.39 o 
   3   3   5        5.26        4.47      2.47 o 
   4   3   5       52.22       56.69      5.99 o 
   5   3   5       91.51       87.00      8.35 o 
   6   3   5       30.68       36.89      7.38 o 
   7   3   5      245.91      255.23     17.29 o 
   8   3   5        0.10        2.00      6.29 o 
   9   3   5       10.36       15.07      8.58 o 
  -6   4   5       17.10       33.73     12.54 o 
  -5   4   5       56.49       50.63     32.57 o 
  -4   4   5       58.00       63.28      5.81 o 
  -3   4   5      414.42      406.74     13.16 o 
  -2   4   5        3.91        4.78      2.45 o 
  -1   4   5      231.68      253.24     10.45 o 
   0   4   5      695.66      720.86     15.85 o 
   1   4   5       24.80       21.07      2.80 o 
   2   4   5      179.60      182.99      7.89 o 
   3   4   5        4.71        9.81      3.43 o 
   4   4   5      197.07      219.90     11.92 o 
   5   4   5      213.44      206.09     12.53 o 
   6   4   5        0.23        2.70      4.67 o 
   7   4   5        0.93        0.15      4.42 o 
   8   4   5        0.18       -4.68      6.37 o 
  -5   5   5      128.64      118.03     14.16 o 
  -4   5   5       21.55       24.62      4.86 o 
  -3   5   5       27.21       21.72      4.85 o 
  -2   5   5      145.44      181.01      8.64 o 
  -1   5   5       82.28       75.83      4.92 o 
   0   5   5       47.81       49.34      5.70 o 
   1   5   5      122.08      118.40      6.35 o 
   2   5   5       75.39       85.31      6.61 o 
   3   5   5       27.88       27.39      3.76 o 
   4   5   5      248.46      252.63     13.49 o 
   5   5   5       36.06       25.78      6.80 o 
   6   5   5        0.89        0.72      4.38 o 
   7   5   5       29.25       31.23      8.23 o 
   8   5   5        4.26       17.72      8.60 o 
  -5   6   5       90.28       93.84     29.87 o 
  -4   6   5       43.14       40.94      8.10 o 
  -3   6   5       53.98       63.66      5.67 o 
  -2   6   5       26.57       18.83      5.04 o 
  -1   6   5      152.25      154.14      7.21 o 
   0   6   5       67.52       49.37      6.82 o 
   1   6   5      137.44      125.35      8.00 o 
   2   6   5      340.94      317.22     12.36 o 
   3   6   5       23.06       26.41      4.60 o 
   4   6   5        0.43        0.70      3.82 o 
   5   6   5      124.93      116.40     10.96 o 
   6   6   5       31.94       46.11     21.89 o 
   7   6   5        0.07        1.74      5.88 o 
   8   6   5        4.22        9.32      8.32 o 
  -4   7   5        2.49        0.78      7.30 o 
  -3   7   5      162.12      144.76     12.88 o 
  -2   7   5       20.20       29.10      9.56 o 
  -1   7   5       30.54       42.51      7.33 o 
   0   7   5        1.45       10.48     10.22 o 
   1   7   5       34.25       38.13      7.27 o 
   2   7   5       30.68       30.07      5.06 o 
   3   7   5      147.10      144.28      8.39 o 
   4   7   5       60.36       67.58      8.62 o 
   5   7   5      139.12      141.30     12.28 o 
   6   7   5        5.36        7.05      6.47 o 
   7   7   5        2.36        0.11      5.37 o 
  -3   8   5       17.36       21.08     20.47 o 
  -2   8   5       11.55       15.47     11.32 o 
  -1   8   5       51.47       61.67     10.72 o 
   0   8   5      163.24      166.73     14.63 o 
   1   8   5       11.10       17.20      4.86 o 
   2   8   5       11.07        2.97      3.71 o 
   3   8   5       37.45       42.00      6.57 o 
   4   8   5       15.08       16.50      6.39 o 
   5   8   5       28.20       26.41      7.42 o 
   6   8   5        1.38       -1.09      5.18 o 
   7   8   5        2.96       -0.21      5.86 o 
  -2   9   5       91.83       94.09     15.95 o 
  -1   9   5       23.77       44.62     11.29 o 
   0   9   5        0.67       -0.82      6.31 o 
   1   9   5        1.19        2.15      6.32 o 
   2   9   5        8.69       12.27     14.94 o 
   3   9   5       39.41       44.19      9.68 o 
   4   9   5        5.33        5.56      5.78 o 
   5   9   5       21.14       17.91      7.98 o 
   6   9   5       14.01       16.03      9.06 o 
   0  10   5       33.87       21.06     10.72 o 
   1  10   5       10.41        5.18      8.48 o 
   2  10   5        0.26        1.14      6.65 o 
   3  10   5        3.34        2.07      4.82 o 
   4  10   5       20.54       24.75     11.79 o 
  -3  -7   6        1.01       33.19     37.24 o 
  -2  -7   6       65.88       84.20     44.04 o 
  -1  -7   6        1.63       -8.70     24.75 o 
   0  -7   6        0.26        1.12      6.09 o 
   1  -7   6       31.18       31.97     11.34 o 
   2  -7   6        4.86       22.43     10.80 o 
   3  -7   6        2.55        1.71      7.81 o 
  -4  -6   6        7.15       15.35     11.94 o 
  -3  -6   6        6.94        6.07      8.87 o 
  -2  -6   6       37.75       40.99     26.19 o 
  -1  -6   6       12.12       21.40      9.66 o 
   0  -6   6        0.13        9.05      6.61 o 
   1  -6   6       39.87       43.64     10.16 o 
   2  -6   6        2.72        6.20      6.90 o 
   3  -6   6       21.11       24.05     11.34 o 
   4  -6   6        0.91        2.11      8.49 o 
   5  -6   6        7.84       -3.36      9.14 o 
  -5  -5   6        0.21       -1.42      9.88 o 
  -4  -5   6       23.50       38.50     18.66 o 
  -3  -5   6        2.92        2.79      7.73 o 
  -2  -5   6        1.28        3.07      6.33 o 
  -1  -5   6       16.83       16.65      4.49 o 
   0  -5   6       10.48       14.59      3.97 o 
   1  -5   6       10.57       13.86      3.77 o 
   2  -5   6        0.94       11.47     24.43 o 
   3  -5   6       38.09       48.46     11.30 o 
   4  -5   6        2.41        5.28      7.89 o 
   5  -5   6       13.64        9.84      9.09 o 
   6  -5   6        5.10       10.10     10.10 o 
  -5  -4   6       22.73       22.51     12.12 o 
  -4  -4   6       70.93       67.72     14.92 o 
  -3  -4   6        0.07       -2.55      7.14 o 
  -2  -4   6      146.20      137.89     14.14 o 
  -1  -4   6       43.41       35.38      4.45 o 
   0  -4   6       26.80       20.22      7.09 o 
   1  -4   6       21.81       44.66     42.04 o 
   2  -4   6      100.42      105.21      6.71 o 
   3  -4   6        1.77        7.55      4.14 o 
   4  -4   6        5.77        4.29      6.59 o 
   5  -4   6       24.62       20.52      9.42 o 
   6  -4   6        1.45       12.69      9.02 o 
   7  -4   6        6.47       18.42     12.31 o 
  -6  -3   6       30.75       32.25     15.96 o 
  -5  -3   6       10.17       -0.94     17.76 o 
  -4  -3   6      162.56      146.48     19.11 o 
  -3  -3   6       80.14       90.02     13.28 o 
  -2  -3   6        7.96       15.71      7.46 o 
  -1  -3   6      110.79       90.34      9.99 o 
   0  -3   6       97.45       90.94      5.49 o 
   1  -3   6      167.36      148.68      8.23 o 
   2  -3   6      549.50      533.73     16.72 o 
   3  -3   6      587.12      533.29     17.75 o 
   4  -3   6       88.04      109.54     37.64 o 
   5  -3   6       37.78       28.27     10.24 o 
   6  -3   6       17.74       13.73      8.12 o 
   7  -3   6        0.23       -1.33      7.92 o 
  -6  -2   6        0.51       -3.37      9.75 o 
  -5  -2   6       65.81       81.36     39.75 o 
  -4  -2   6       16.79       18.54     13.06 o 
  -3  -2   6        6.86       10.53      7.78 o 
  -2  -2   6      194.13      202.08     16.49 o 
  -1  -2   6       64.47       60.37      3.89 o 
   0  -2   6       35.67       41.61      5.14 o 
   1  -2   6       27.97       31.00      3.75 o 
   2  -2   6       52.17       56.49      5.25 o 
   3  -2   6      320.45      326.55     12.38 o 
   4  -2   6      102.03      106.67      8.41 o 
   5  -2   6        1.95        3.04      4.13 o 
   6  -2   6       39.20       44.04     11.41 o 
   7  -2   6       37.61       37.79      8.28 o 
   8  -2   6        0.06        6.33     10.12 o 
  -6  -1   6       19.73       27.95     12.88 o 
  -5  -1   6        0.76       -2.45      7.29 o 
  -4  -1   6       27.36       35.25     10.66 o 
  -3  -1   6      220.43      204.77     22.49 o 
  -2  -1   6       27.65       29.86      8.08 o 
  -1  -1   6        5.50        4.82      4.97 o 
   0  -1   6       45.36       43.42      3.48 o 
   1  -1   6        0.08        1.84      2.45 o 
   2  -1   6      249.96      227.94      8.73 o 
   3  -1   6      143.97      143.44      7.50 o 
   4  -1   6       10.74       16.62      4.85 o 
   5  -1   6       47.51       50.24      6.45 o 
   6  -1   6       60.36       63.21      6.72 o 
   7  -1   6        3.91        3.35      5.81 o 
   8  -1   6        0.25       -1.48      6.17 o 
  -6   0   6       36.24       59.34     38.79 o 
  -5   0   6       28.60       45.53     12.74 o 
  -4   0   6      257.04      267.53     39.00 o 
  -3   0   6      137.28      122.73     19.46 o 
  -2   0   6        3.74        2.37      4.62 o 
  -1   0   6       10.73       14.78      6.41 o 
   0   0   6       51.82       55.29      7.15 o 
   1   0   6       17.93       15.50      4.43 o 
   2   0   6      151.67      170.98     30.75 o 
   3   0   6       48.11       53.50      8.57 o 
   4   0   6      222.26      233.29     10.72 o 
   5   0   6        3.68        3.41      3.53 o 
   6   0   6       19.92       19.21      6.42 o 
   7   0   6       64.48       69.09     11.95 o 
   8   0   6        4.72        0.89      7.12 o 
  -6   1   6        2.36       -0.98      8.28 o 
  -5   1   6       34.45       39.23     12.06 o 
  -4   1   6       41.19       50.61     11.16 o 
  -3   1   6      530.88      532.92     29.49 o 
  -2   1   6       21.00       21.48     10.05 o 
  -1   1   6      124.20      139.29     10.73 o 
   0   1   6      318.26      303.58      9.45 o 
   1   1   6       35.59       38.95      5.34 o 
   2   1   6       28.37       21.91      2.93 o 
   3   1   6      138.72      124.38      6.31 o 
   4   1   6       96.10      105.65      8.93 o 
   5   1   6        2.19       -2.15      3.45 o 
   6   1   6       73.66       77.11      9.30 o 
   7   1   6      120.65      119.17     11.31 o 
   8   1   6       13.82       17.60     11.41 o 
  -6   2   6       11.94       24.00     12.43 o 
  -5   2   6      199.06      178.54     20.37 o 
  -4   2   6        5.22       24.37      9.62 o 
  -3   2   6       29.27       34.52      9.26 o 
  -2   2   6      234.94      231.31     19.89 o 
  -1   2   6        1.73        2.09      4.32 o 
   0   2   6        5.15        5.17      1.80 o 
   1   2   6       27.26       24.13      5.41 o 
   2   2   6      848.08      842.69     22.98 o 
   3   2   6       90.68       96.27      5.44 o 
   4   2   6        5.19       11.87      3.13 o 
   5   2   6       68.60       68.30      8.52 o 
   6   2   6       25.10       25.54      5.73 o 
   7   2   6       55.02       49.27      9.19 o 
   8   2   6        6.36       16.80      7.88 o 
   9   2   6        3.77        7.88      7.83 o 
  -6   3   6       12.96       10.76     11.37 o 
  -5   3   6      128.03      112.80     16.87 o 
  -4   3   6      231.61      250.49     20.88 o 
  -3   3   6       14.46        8.28     19.56 o 
  -2   3   6       16.77       14.63      2.38 o 
  -1   3   6        8.91       11.36      2.71 o 
   0   3   6       86.11       88.44     41.15 o 
   1   3   6      581.76      596.07     22.55 o 
   2   3   6      351.81      336.05     10.39 o 
   3   3   6        4.34        3.12      2.75 o 
   4   3   6      117.05      120.11      8.82 o 
   5   3   6       44.12       54.47      8.93 o 
   6   3   6       13.09       13.22      5.86 o 
   7   3   6       13.76       12.32      6.58 o 
   8   3   6       11.55       15.53      7.82 o 
   9   3   6        5.95        1.14      7.30 o 
  -6   4   6       62.52       79.33     31.04 o 
  -5   4   6      165.46      181.15     20.71 o 
  -4   4   6      186.51      178.24     18.16 o 
  -3   4   6       43.91       35.37      3.88 o 
  -2   4   6        8.41       14.30      2.80 o 
  -1   4   6      335.99      333.54     10.24 o 
   0   4   6       13.87       15.95      4.52 o 
   1   4   6       37.04       42.91      3.89 o 
   2   4   6      200.42      202.75      8.38 o 
   3   4   6      248.29      247.96     10.98 o 
   4   4   6        1.77       -0.39      3.29 o 
   5   4   6       62.86       60.12     14.85 o 
   6   4   6       60.17       68.88      8.95 o 
   7   4   6        6.20       11.94      6.70 o 
   8   4   6        3.73        7.52      6.90 o 
  -5   5   6       99.93       80.15     65.99 o 
  -4   5   6        0.01        2.92      5.86 o 
  -3   5   6       10.11       19.88      3.99 o 
  -2   5   6       47.94       51.54      4.71 o 
  -1   5   6        6.55       13.98      4.12 o 
   0   5   6        2.60        0.23      2.73 o 
   1   5   6       73.48       72.40      5.12 o 
   2   5   6      318.17      327.96     13.49 o 
   3   5   6       54.25       51.93      8.18 o 
   4   5   6      175.30      161.72     10.99 o 
   5   5   6      140.53      141.48     11.91 o 
   6   5   6       25.56       25.42      7.41 o 
   7   5   6        4.25       11.48      6.97 o 
   8   5   6        1.53        0.46      6.40 o 
  -5   6   6       16.17       11.71     20.49 o 
  -4   6   6      130.53      145.97     32.59 o 
  -3   6   6        0.51        3.81      3.47 o 
  -2   6   6        1.76       -0.58      3.70 o 
  -1   6   6       21.38       61.81     40.59 o 
   0   6   6      100.80       99.48      6.33 o 
   1   6   6        0.89        2.38      3.10 o 
   2   6   6      272.87      282.95     11.96 o 
   3   6   6       78.35       78.55      7.47 o 
   4   6   6       22.13       29.82      6.62 o 
   5   6   6      134.16      122.51     11.27 o 
   6   6   6       15.81       12.99      6.56 o 
   7   6   6        6.42       14.41     10.29 o 
   8   6   6        0.04       -1.90      6.36 o 
  -4   7   6       37.13       59.45     20.96 o 
  -3   7   6       10.22       23.82     13.26 o 
  -2   7   6      115.61      108.53     12.09 o 
  -1   7   6        1.03        2.39      2.97 o 
   0   7   6       45.36       50.62      8.58 o 
   1   7   6       17.08       16.01      4.67 o 
   2   7   6      123.44      112.83      8.60 o 
   3   7   6      109.59       99.16      8.04 o 
   4   7   6       29.67       30.41      6.28 o 
   5   7   6        0.73        2.53      5.14 o 
   6   7   6        4.78        3.48      6.05 o 
   7   7   6       16.09       19.07      7.24 o 
  -3   8   6       13.04       27.54     19.05 o 
  -2   8   6       77.61       88.39     13.26 o 
  -1   8   6       85.14       92.19     13.88 o 
   0   8   6       13.98       18.90      7.65 o 
   1   8   6       25.52       27.09      5.84 o 
   2   8   6       32.27       34.79      5.53 o 
   3   8   6        1.95       -0.15      3.48 o 
   4   8   6        5.64        7.35      6.14 o 
   5   8   6       18.23       25.28      8.07 o 
   6   8   6       11.27       14.91      7.93 o 
   7   8   6        0.35        5.81      9.90 o 
  -2   9   6        0.92       21.13     20.88 o 
  -1   9   6        2.61       -4.05      8.48 o 
   0   9   6       51.32       63.16     12.11 o 
   1   9   6        9.16       17.55      8.42 o 
   2   9   6       31.91       19.80     14.64 o 
   3   9   6        2.12        4.13      7.45 o 
   4   9   6       83.11       86.54     14.77 o 
   5   9   6       23.53       26.16      8.68 o 
   0  10   6       37.57       45.16     12.69 o 
   1  10   6        3.17        4.51      8.58 o 
   2  10   6       10.34        9.34      9.73 o 
   3  10   6       16.23       11.62      8.31 o 
   4  10   6        8.41        7.27      8.35 o 
  -1  -7   7       30.90       23.89     33.36 o 
   0  -7   7       19.89       46.15     37.02 o 
   1  -7   7        3.77        3.60      7.96 o 
   2  -7   7        5.47        4.85      8.67 o 
  -3  -6   7        1.26        0.44      8.22 o 
  -2  -6   7        0.08        3.55      8.92 o 
  -1  -6   7        7.29      -19.54     31.73 o 
   0  -6   7       14.27       13.90      8.06 o 
   1  -6   7        0.09        3.79      5.94 o 
   2  -6   7       25.46       29.04     11.15 o 
   3  -6   7        3.94       14.62     10.13 o 
   4  -6   7        0.17        1.62      8.82 o 
  -4  -5   7        2.71       -2.15      9.80 o 
  -3  -5   7       20.32       17.24     13.54 o 
  -2  -5   7        0.23        2.59      7.79 o 
  -1  -5   7       40.00       27.83      8.34 o 
   0  -5   7        4.32        5.32      3.74 o 
   1  -5   7       12.83       17.62      4.51 o 
   2  -5   7       31.03       44.62     13.45 o 
   3  -5   7       35.71       37.01     10.87 o 
   4  -5   7        6.07        8.95     10.46 o 
   5  -5   7        1.47        5.10      7.91 o 
  -5  -4   7        7.79        4.11     11.30 o 
  -4  -4   7        3.10        3.09      8.92 o 
  -3  -4   7       30.52       39.63     16.21 o 
  -2  -4   7        0.31        0.48      7.19 o 
  -1  -4   7        3.14       12.44     21.01 o 
   0  -4   7       62.90       62.97      8.78 o 
   1  -4   7       22.79       21.01      4.41 o 
   2  -4   7        4.13        4.97      3.78 o 
   3  -4   7       18.98       22.95      7.03 o 
   4  -4   7       16.34       18.57      8.88 o 
   5  -4   7        0.97        0.03      6.41 o 
   6  -4   7        0.12       -1.37      7.25 o 
  -5  -3   7       33.67       39.57     15.20 o 
  -4  -3   7       69.54       68.60     15.57 o 
  -3  -3   7      133.48      147.71     15.96 o 
  -2  -3   7        8.89        9.47      7.60 o 
  -1  -3   7       40.05       28.05      9.22 o 
   0  -3   7      154.87      145.21      7.97 o 
   1  -3   7       26.95       25.79      8.78 o 
   2  -3   7      117.23      118.97      7.49 o 
   3  -3   7      344.86      327.44     13.69 o 
   4  -3   7        0.60        4.57      4.68 o 
   5  -3   7        6.36        0.47      4.03 o 
   6  -3   7       33.77       39.44     18.14 o 
   7  -3   7        0.25       -1.85      7.15 o 
  -5  -2   7       15.24       16.03     11.46 o 
  -4  -2   7        3.03       13.22      9.80 o 
  -3  -2   7      107.54      119.56     15.12 o 
  -2  -2   7       93.77       92.23     13.23 o 
  -1  -2   7        0.13        3.64      9.43 o 
   0  -2   7       52.40       54.98      4.51 o 
   1  -2   7      222.03      206.87     12.57 o 
   2  -2   7       29.07       23.97     12.24 o 
   3  -2   7      178.61      154.62      8.95 o 
   4  -2   7      151.84      145.33     10.41 o 
   5  -2   7       57.39       55.65      7.58 o 
   6  -2   7       10.82       18.84      6.45 o 
   7  -2   7        4.28        1.25      7.62 o 
  -6  -1   7        0.06       17.52     12.71 o 
  -5  -1   7       12.97       34.40     13.43 o 
  -4  -1   7       77.63       86.34     14.89 o 
  -3  -1   7       47.61       49.14     31.96 o 
  -2  -1   7        2.60        2.65      5.59 o 
  -1  -1   7       92.83      106.40     32.13 o 
   0  -1   7      130.25      113.55     13.07 o 
   1  -1   7       12.12       15.11      4.07 o 
   2  -1   7      144.12      135.93      8.15 o 
   3  -1   7      185.09      188.41      9.48 o 
   4  -1   7       52.77      207.35     62.57 o 
   5  -1   7        3.24        3.90      4.28 o 
   6  -1   7       27.27       22.21      6.20 o 
   7  -1   7        4.96       17.37      7.86 o 
   8  -1   7       12.82       27.37      9.70 o 
  -6   0   7        2.12        6.49     20.00 o 
  -5   0   7       63.87       63.79     15.57 o 
  -4   0   7        9.75       12.21     17.43 o 
  -3   0   7       49.54       55.86     32.22 o 
  -2   0   7      230.22      228.65     18.33 o 
  -1   0   7       34.92       30.09      7.68 o 
   0   0   7        1.39       18.83     10.93 o 
   1   0   7      119.25      112.76      5.04 o 
   2   0   7      102.22      100.86     10.65 o 
   3   0   7      115.64      123.14      9.98 o 
   4   0   7        7.64       14.79      4.91 o 
   5   0   7       71.75       71.60      7.39 o 
   6   0   7       16.80       24.05      7.26 o 
   7   0   7       10.80       15.13     14.55 o 
   8   0   7        3.70       11.37      8.85 o 
  -6   1   7        4.61        0.36      8.52 o 
  -5   1   7        4.10        1.43      8.87 o 
  -4   1   7        0.40        1.99      9.32 o 
  -3   1   7        3.07       -2.03      5.83 o 
  -2   1   7      366.38      370.63     22.92 o 
  -1   1   7       23.35       30.80     20.40 o 
   0   1   7        1.93       -2.65      4.88 o 
   1   1   7      417.15      401.69     10.29 o 
   2   1   7       57.13       55.58      4.03 o 
   3   1   7       51.09       64.99      4.75 o 
   4   1   7        0.78        1.05      3.26 o 
   5   1   7      164.61      185.96     12.96 o 
   6   1   7        0.50        1.52      4.14 o 
   7   1   7        0.00        7.93      6.55 o 
   8   1   7       53.43       49.97     10.34 o 
  -6   2   7       14.10       21.15     18.96 o 
  -5   2   7       44.12       43.82     15.13 o 
  -4   2   7      181.75      179.36     31.75 o 
  -3   2   7       24.99       23.03      9.06 o 
  -2   2   7      230.84      227.88     18.70 o 
  -1   2   7       61.52       67.05     10.74 o 
   0   2   7        8.30        2.93      7.71 o 
   1   2   7      910.13      928.22     20.12 o 
   2   2   7        0.29        0.23      1.88 o 
   3   2   7      148.99      148.65      7.52 o 
   4   2   7        1.57       -0.03      2.74 o 
   5   2   7        7.10       16.79      5.99 o 
   6   2   7        8.92        2.64      5.21 o 
   7   2   7        7.26        4.93      5.34 o 
   8   2   7       93.90       94.75     13.23 o 
  -5   3   7       80.23      104.64     18.03 o 
  -4   3   7      159.65      157.34     18.95 o 
  -3   3   7        0.00        4.12     11.08 o 
  -2   3   7      194.77      188.65     17.33 o 
  -1   3   7       31.66       23.32      7.56 o 
   0   3   7       70.84       89.91     45.82 o 
   1   3   7      102.24      123.99      5.54 o 
   2   3   7      113.15      105.95      6.15 o 
   3   3   7      296.51      277.46     12.05 o 
   4   3   7        0.64        3.08      3.73 o 
   5   3   7       55.05       58.99      7.72 o 
   6   3   7       43.81       44.15      7.21 o 
   7   3   7        1.75        2.65      5.76 o 
   8   3   7       10.98       13.35      8.12 o 
  -5   4   7       13.94       13.67     11.28 o 
  -4   4   7      202.42      211.57     21.78 o 
  -3   4   7       49.46       49.25     10.67 o 
  -2   4   7       59.82       59.33      9.92 o 
  -1   4   7       16.86       38.77     41.78 o 
   0   4   7       61.24       59.53      6.31 o 
   1   4   7      331.05      325.45     10.90 o 
   2   4   7      509.95      496.58     15.26 o 
   3   4   7       62.40       76.27      7.59 o 
   4   4   7        3.65       40.32     27.08 o 
   5   4   7      195.06      213.99     13.76 o 
   6   4   7       11.26        9.33      7.38 o 
   7   4   7       12.71       15.63     14.21 o 
   8   4   7        2.07        3.74      6.24 o 
  -5   5   7       48.15       61.43     64.44 o 
  -4   5   7      111.29      110.93     16.01 o 
  -3   5   7       23.70       22.12      8.51 o 
  -2   5   7      106.43      100.70     12.56 o 
  -1   5   7       28.75       22.40      4.59 o 
   0   5   7      234.81      213.51     12.59 o 
   1   5   7      259.20      244.18     13.54 o 
   2   5   7      130.43      116.25      7.47 o 
   3   5   7      504.19      478.34     23.66 o 
   4   5   7       87.37       83.80      8.71 o 
   5   5   7        0.21       -3.92      5.38 o 
   6   5   7       65.74       54.30      9.55 o 
   7   5   7        8.18        2.81      6.54 o 
   8   5   7        0.66        6.81      7.43 o 
  -4   6   7       31.58      195.39     86.52 o 
  -3   6   7        4.41        7.41      6.04 o 
  -2   6   7       80.36       85.98      6.78 o 
  -1   6   7       11.49       17.39      3.63 o 
   0   6   7       14.43       13.55      3.76 o 
   1   6   7        2.31        2.12      2.72 o 
   2   6   7        9.65        7.50      4.30 o 
   3   6   7       15.12       12.79      4.76 o 
   4   6   7       41.60       43.63      7.40 o 
   5   6   7       47.71       47.07      8.78 o 
   6   6   7       75.73       74.60     12.83 o 
   7   6   7        1.67       -0.12      5.71 o 
   8   6   7        0.08       -0.59      6.13 o 
  -3   7   7       24.98       63.37     25.57 o 
  -2   7   7        3.95       -1.40      4.45 o 
  -1   7   7        0.17        1.46      3.16 o 
   0   7   7        1.08        0.93      3.86 o 
   1   7   7      131.65      136.24      8.14 o 
   2   7   7       28.29       34.10      6.02 o 
   3   7   7        5.59       12.95      7.07 o 
   4   7   7       52.61       58.50      8.38 o 
   5   7   7        6.20        9.80      6.27 o 
   6   7   7       10.95       12.63      7.70 o 
   7   7   7        0.04       -0.33      5.75 o 
  -2   8   7        2.28       -0.44      5.60 o 
  -1   8   7       42.40       40.76      8.68 o 
   0   8   7       42.40       45.11      9.62 o 
   1   8   7       23.52       19.69      5.57 o 
   2   8   7        3.19       -1.02      4.01 o 
   3   8   7       11.69       12.79      6.34 o 
   4   8   7       36.81       36.69      8.15 o 
   5   8   7        6.29       10.20      7.31 o 
   6   8   7        7.42        7.96      7.67 o 
  -1   9   7       41.36       41.81     11.54 o 
   0   9   7       77.86       86.93     13.56 o 
   1   9   7        4.17        5.99      7.10 o 
   2   9   7       22.99       28.06      7.39 o 
   3   9   7       15.02       14.54      7.02 o 
   4   9   7       15.92       27.58      9.53 o 
   5   9   7       10.11       22.04      9.64 o 
   2  10   7       27.09       50.19     14.51 o 
   3  10   7       20.60       13.43     10.55 o 
  -1  -6   8        0.06        8.82     30.09 o 
   0  -6   8       15.14       23.98     32.63 o 
   1  -6   8        8.89       -3.53     23.63 o 
   2  -6   8        0.02       -1.48      6.65 o 
   3  -6   8        3.53        5.71      9.07 o 
  -3  -5   8       24.66       29.80     13.98 o 
  -2  -5   8        3.34        7.47     10.09 o 
  -1  -5   8       18.89       21.34     13.00 o 
   0  -5   8       13.56       16.66      8.43 o 
   1  -5   8        2.65        0.47      9.53 o 
   2  -5   8       12.95       18.67      8.27 o 
   3  -5   8       34.08       25.46     10.22 o 
   4  -5   8        4.11       22.87     39.69 o 
  -4  -4   8       14.96       26.11     14.26 o 
  -3  -4   8       11.47        5.35     10.83 o 
  -2  -4   8       13.77       22.41     11.51 o 
  -1  -4   8       12.10       17.84     10.03 o 
   0  -4   8       83.74       70.52     20.04 o 
   1  -4   8       17.50       20.08      4.58 o 
   2  -4   8       15.67        8.82      4.37 o 
   3  -4   8      110.22       96.86     13.62 o 
   4  -4   8       93.51       68.50     13.21 o 
   5  -4   8        0.82       -0.93      6.60 o 
  -4  -3   8       16.42       18.05     12.42 o 
  -3  -3   8       20.82       32.53     12.21 o 
  -2  -3   8       70.47       86.95     15.32 o 
  -1  -3   8        0.09        3.92     13.19 o 
   0  -3   8       10.25       30.01      8.38 o 
   1  -3   8       70.53       86.20     11.99 o 
   2  -3   8        3.73        4.55      3.71 o 
   3  -3   8        0.01        0.14      3.11 o 
   4  -3   8       36.86       29.42      9.29 o 
   5  -3   8       10.76        7.57      6.66 o 
   6  -3   8        4.30        4.29      7.88 o 
  -5  -2   8       22.71       21.66     16.90 o 
  -4  -2   8        7.22        6.18     10.01 o 
  -3  -2   8        3.78        5.46      8.71 o 
  -2  -2   8       33.07       29.65      9.01 o 
  -1  -2   8       45.15       54.23     12.98 o 
   0  -2   8       62.54       75.31     11.25 o 
   1  -2   8        3.44        2.43      3.25 o 
   2  -2   8        2.04        5.44      3.78 o 
   3  -2   8       80.92       86.55      7.40 o 
   4  -2   8       77.14       75.98      8.99 o 
   5  -2   8        2.89        4.96      5.63 o 
   6  -2   8        0.01        1.37      5.68 o 
   7  -2   8       26.41       20.79     12.27 o 
  -5  -1   8       22.60       54.54     26.62 o 
  -4  -1   8       14.23       24.33     12.05 o 
  -3  -1   8       99.82       87.73     15.02 o 
  -2  -1   8      148.76      155.36     17.31 o 
  -1  -1   8       54.41       56.15     10.81 o 
   0  -1   8        2.94       17.70      6.34 o 
   1  -1   8       63.97       68.99      8.14 o 
   2  -1   8      152.08      157.27      8.04 o 
   3  -1   8       51.98       55.38      5.81 o 
   4  -1   8        9.97       12.53      6.35 o 
   5  -1   8       66.43       63.10      8.08 o 
   6  -1   8        2.89        6.99      6.60 o 
   7  -1   8        5.68       10.77      7.58 o 
  -5   0   8        1.00       -1.96      8.11 o 
  -4   0   8       23.00       39.99     29.16 o 
  -3   0   8        2.07       -1.19      5.03 o 
  -2   0   8      262.22      298.93     23.48 o 
  -1   0   8       20.02       33.00     12.18 o 
   0   0   8      133.95      131.87     23.65 o 
   1   0   8      329.23      436.86    178.56 o 
   2   0   8       14.10       10.74      5.75 o 
   3   0   8      104.75       99.98      6.93 o 
   4   0   8       50.15       47.43      7.61 o 
   5   0   8       13.98       19.15      5.48 o 
   6   0   8        0.13        2.44      5.65 o 
   7   0   8        4.16        5.60      7.07 o 
   8   0   8       59.12       53.99     12.16 o 
  -5   1   8        0.32        6.49     11.60 o 
  -4   1   8       68.64       85.78     16.70 o 
  -3   1   8        1.16       -0.83     11.36 o 
  -2   1   8       19.77       24.92     10.25 o 
  -1   1   8       67.08       68.02     11.29 o 
   0   1   8       21.38       31.00     19.54 o 
   1   1   8        3.66        2.90      1.92 o 
   2   1   8       77.26      115.88     13.34 o 
   3   1   8      201.92      184.36      8.89 o 
   4   1   8        0.28        1.69      4.02 o 
   5   1   8        0.07       -1.22      4.56 o 
   6   1   8        6.17       10.69      6.57 o 
   7   1   8        8.95       19.13      7.71 o 
   8   1   8       40.52       39.47     10.44 o 
  -5   2   8       19.85       27.27     14.25 o 
  -4   2   8       46.97       31.33     10.47 o 
  -3   2   8       34.17       35.26     12.79 o 
  -2   2   8       29.75       31.90      9.62 o 
  -1   2   8       59.51       60.68     19.26 o 
   0   2   8       32.29       35.41     13.90 o 
   1   2   8        5.74        7.02      3.10 o 
   2   2   8      279.98      289.21     17.76 o 
   3   2   8       46.56       52.61      5.85 o 
   4   2   8        1.51        2.34      3.41 o 
   5   2   8        0.55       -0.57      3.62 o 
   6   2   8        0.67        5.30      5.76 o 
   7   2   8       19.21       21.91      7.67 o 
   8   2   8        2.81        5.64      7.46 o 
  -5   3   8       23.86       35.21     14.87 o 
  -4   3   8       75.27       96.50     29.16 o 
  -3   3   8      219.95      223.43     31.25 o 
  -2   3   8        9.22       11.72     13.50 o 
  -1   3   8       94.37       81.38     12.48 o 
   0   3   8      206.26      229.35     23.14 o 
   1   3   8      190.17      169.05      8.37 o 
   2   3   8      154.29      145.34     11.39 o 
   3   3   8       47.46       52.96      5.24 o 
   4   3   8       91.42       96.33      7.79 o 
   5   3   8        6.00        9.78      5.51 o 
   6   3   8        0.71       -0.24      5.85 o 
   7   3   8        0.80        5.11      6.66 o 
   8   3   8        0.48        4.11      7.12 o 
  -4   4   8      167.89      191.27     22.08 o 
  -3   4   8       21.59       28.97     10.76 o 
  -2   4   8       10.03       13.46     12.18 o 
  -1   4   8      109.36      232.54    198.28 o 
   0   4   8      113.54       96.25      8.62 o 
   1   4   8      118.19      106.14      6.05 o 
   2   4   8       52.18       50.60     10.63 o 
   3   4   8      290.02      323.66     13.41 o 
   4   4   8       44.27       56.82      7.58 o 
   5   4   8       33.56       34.57      7.16 o 
   6   4   8       24.80       33.75      7.44 o 
   7   4   8        8.79       17.37      8.11 o 
   8   4   8       15.99       21.85      9.44 o 
  -4   5   8       17.26       11.69     14.68 o 
  -3   5   8      140.34      150.50     18.18 o 
  -2   5   8        3.48        9.51      7.88 o 
  -1   5   8       14.50       18.93     31.02 o 
   0   5   8        0.93       12.35     38.42 o 
   1   5   8      221.21      213.29      9.69 o 
   2   5   8       54.64       45.67      4.97 o 
   3   5   8      258.83      242.59     14.23 o 
   4   5   8      111.17      105.13     10.08 o 
   5   5   8       13.04       19.11      6.13 o 
   6   5   8       84.53       84.09     10.93 o 
   7   5   8        0.14        1.04      6.20 o 
   8   5   8        0.01        5.84      7.72 o 
  -3   6   8       10.30       11.90      9.02 o 
  -2   6   8       12.10       19.92      9.25 o 
  -1   6   8      126.32      118.17     22.58 o 
   0   6   8        6.49        8.10      8.63 o 
   1   6   8       92.15      100.61      7.89 o 
   2   6   8        0.36       -0.02      3.54 o 
   3   6   8       38.13       36.99      6.38 o 
   4   6   8       80.88       73.97      9.40 o 
   5   6   8       13.54       12.32      6.38 o 
   6   6   8        0.97        4.19      5.94 o 
   7   6   8        0.01        3.77      6.70 o 
  -3   7   8        1.67       -7.40     43.09 o 
  -2   7   8        0.50       -4.00     12.87 o 
  -1   7   8       33.59       29.21      6.73 o 
   0   7   8      150.40      137.54      9.25 o 
   1   7   8        0.01        2.65      3.44 o 
   2   7   8       45.65       43.99      6.40 o 
   3   7   8       44.36       46.67      8.20 o 
   4   7   8        9.79        5.24      5.71 o 
   5   7   8       10.73        7.92      6.75 o 
   6   7   8        2.39        0.84      4.78 o 
   7   7   8        4.19       10.67      8.19 o 
  -2   8   8       21.48       39.22     25.01 o 
  -1   8   8       15.40       14.25     19.11 o 
   0   8   8       13.87       23.03      7.78 o 
   1   8   8       21.23       21.67      6.95 o 
   2   8   8        8.73       19.21      6.35 o 
   3   8   8       24.85       36.75      7.97 o 
   4   8   8        1.65        5.23      6.35 o 
   5   8   8       35.64       40.65      9.90 o 
   6   8   8        7.47        5.15      7.59 o 
   0   9   8        8.37       10.42      7.98 o 
   1   9   8      106.38       99.74     14.28 o 
   2   9   8        1.44        0.86      5.34 o 
   3   9   8        6.16        1.97      6.04 o 
   4   9   8       14.94        7.51      7.10 o 
   5   9   8        9.47       20.37      9.12 o 
  -1  -5   9        0.30        6.28     31.08 o 
   0  -5   9        2.99       36.33     37.06 o 
   1  -5   9       25.44       52.73     31.55 o 
   2  -5   9        2.88       12.91     27.42 o 
   3  -5   9        6.56        8.31     25.05 o 
  -2  -4   9       18.05       28.68     12.75 o 
  -1  -4   9        0.18       11.42     12.33 o 
   0  -4   9        3.57       18.25      9.11 o 
   1  -4   9       19.38       20.83     13.56 o 
   2  -4   9        2.98        3.28      4.22 o 
   3  -4   9        4.81       -5.20      6.81 o 
   4  -4   9       47.99       21.53     15.43 o 
   5  -4   9        0.10       22.55     11.07 o 
  -3  -3   9       12.15       23.90     20.45 o 
  -2  -3   9       11.31       16.65     11.75 o 
  -1  -3   9       55.37       63.86     14.27 o 
   0  -3   9        4.38       13.89      9.23 o 
   1  -3   9       29.18       30.79      9.30 o 
   2  -3   9       38.44       36.72      6.31 o 
   3  -3   9        0.20        1.73      4.10 o 
   4  -3   9       62.53       37.84      8.67 o 
   5  -3   9        6.61        1.23      6.76 o 
   6  -3   9        1.44        5.55     10.03 o 
  -4  -2   9        0.05        9.18     11.62 o 
  -3  -2   9       24.77       29.37     18.66 o 
  -2  -2   9       94.97      130.25     24.58 o 
  -1  -2   9       82.64       73.64     13.86 o 
   0  -2   9       14.67        4.50      7.88 o 
   1  -2   9       79.90       87.87     13.80 o 
   2  -2   9       34.28       35.60      8.84 o 
   3  -2   9        8.49        5.55      4.26 o 
   4  -2   9        0.85       -3.76      6.91 o 
   5  -2   9        3.97        5.78      6.17 o 
   6  -2   9       12.22       33.02     12.48 o 
  -4  -1   9       52.01       65.25     17.20 o 
  -3  -1   9       63.18       66.19     15.13 o 
  -2  -1   9        2.73       -7.00     10.78 o 
  -1  -1   9      137.41      131.14     16.64 o 
   0  -1   9       39.77       40.76     10.48 o 
   1  -1   9       41.17       63.68     11.20 o 
   2  -1   9       40.65       35.37      5.78 o 
   3  -1   9       31.92       42.76      5.70 o 
   4  -1   9       32.72       39.09      6.74 o 
   5  -1   9       25.76       21.68      7.41 o 
   6  -1   9        0.16       -1.63      6.05 o 
   7  -1   9        5.11       10.69     10.74 o 
  -4   0   9        7.16        8.32     10.31 o 
  -3   0   9        1.56        6.20      8.18 o 
  -2   0   9        0.73       -5.03      7.60 o 
  -1   0   9      304.52      298.94     23.56 o 
   0   0   9       38.92      188.28    113.58 o 
   1   0   9       11.65       25.86     12.74 o 
   2   0   9      374.56      359.61     13.25 o 
   3   0   9       21.58       26.54      4.64 o 
   4   0   9        5.73       10.69      4.90 o 
   5   0   9        4.16        5.99      5.47 o 
   6   0   9       51.22       60.30     10.45 o 
   7   0   9       11.46       14.06      8.16 o 
  -4   1   9       12.90       20.39     12.87 o 
  -3   1   9       79.78       89.64     16.76 o 
  -2   1   9       17.71       13.69      9.24 o 
  -1   1   9      122.13      112.04     12.82 o 
   0   1   9        0.19       -1.60      6.24 o 
   1   1   9       45.24       45.87     15.60 o 
   2   1   9      231.75      228.23      9.60 o 
   3   1   9       20.64       24.51      4.54 o 
   4   1   9       64.37       55.83      6.49 o 
   5   1   9        7.78        3.98      5.33 o 
   6   1   9       11.83       13.05      6.93 o 
   7   1   9        0.03        4.68      6.69 o 
  -4   2   9       13.72       39.87     22.71 o 
  -3   2   9      105.29      131.69     19.75 o 
  -2   2   9       46.27       49.92     22.30 o 
  -1   2   9       24.60       37.61     14.25 o 
   0   2   9       23.69       22.27      8.93 o 
   1   2   9       56.32       65.89     10.76 o 
   2   2   9       64.41       62.96      6.71 o 
   3   2   9       24.16       24.68      6.05 o 
   4   2   9       16.27       23.90      4.69 o 
   5   2   9        0.72       -0.15      4.38 o 
   6   2   9        0.75        4.92      5.96 o 
   7   2   9        4.66       10.51      7.76 o 
   8   2   9        4.35        9.94      8.46 o 
  -4   3   9       56.77       46.07     16.28 o 
  -3   3   9       13.79       13.84     10.24 o 
  -2   3   9        0.04        1.32      6.73 o 
  -1   3   9       71.82       66.73     24.39 o 
   0   3   9       28.11       22.65      8.85 o 
   1   3   9        9.41       11.13      2.69 o 
   2   3   9      125.19      131.34     33.75 o 
   3   3   9      152.73      149.30      8.27 o 
   4   3   9       38.11       29.52      6.32 o 
   5   3   9        8.17       12.75      6.20 o 
   6   3   9       36.17       45.50      9.13 o 
   7   3   9        0.28       -1.47      4.83 o 
   8   3   9       14.25        8.03      8.84 o 
  -4   4   9        4.98       -1.73      8.61 o 
  -3   4   9       54.92       65.60     14.61 o 
  -2   4   9      116.74      116.16     16.93 o 
  -1   4   9        0.03       -2.69      7.54 o 
   0   4   9       47.12       55.86     44.64 o 
   1   4   9      230.44      215.61     10.11 o 
   2   4   9      244.71      261.59     10.92 o 
   3   4   9      134.99      157.19      9.55 o 
   4   4   9      107.45      108.90      9.54 o 
   5   4   9       23.88       28.39      6.45 o 
   6   4   9       12.64       17.26      7.25 o 
   7   4   9        1.23       -3.14      5.82 o 
  -3   5   9       75.71       81.07     16.71 o 
  -2   5   9       44.36       48.24     27.74 o 
  -1   5   9       70.69       66.16     12.11 o 
   0   5   9      168.35      167.92     16.71 o 
   1   5   9       24.00       23.54      3.93 o 
   2   5   9        7.29        3.72      3.05 o 
   3   5   9        0.01       -1.24      3.22 o 
   4   5   9        5.43        3.89      4.95 o 
   5   5   9       37.60       47.27      9.44 o 
   6   5   9        0.01        4.59      6.28 o 
   7   5   9       26.70       23.77      9.16 o 
  -3   6   9        0.37        6.63     43.78 o 
  -2   6   9       24.67       22.97      8.88 o 
  -1   6   9       38.78       38.52     10.45 o 
   0   6   9        4.00        8.30      8.82 o 
   1   6   9        0.48        1.84      3.19 o 
   2   6   9      185.77      185.94     10.73 o 
   3   6   9       14.66       13.42      6.38 o 
   4   6   9        3.37        7.07      7.19 o 
   5   6   9       17.87       25.67      7.81 o 
   6   6   9        2.24        4.34      6.20 o 
   7   6   9       19.29       20.52      9.95 o 
  -2   7   9       22.21       26.30     51.87 o 
  -1   7   9        0.94       -8.70     17.99 o 
   0   7   9       49.61       45.28     10.91 o 
   1   7   9       88.45       94.44     13.58 o 
   2   7   9       20.29       23.26      7.55 o 
   3   7   9        5.80        5.72      5.21 o 
   4   7   9       14.32       15.00      7.18 o 
   5   7   9       11.75       17.34     15.73 o 
   6   7   9        7.51        8.77     15.50 o 
  -1   8   9        9.82       22.86     51.05 o 
   0   8   9       41.96      101.72     65.26 o 
   1   8   9      108.44       88.33      9.31 o 
   2   8   9        2.87        6.69      5.74 o 
   3   8   9       15.10       17.90     11.64 o 
   4   8   9        1.45       -2.59      6.27 o 
   5   8   9       11.72       18.26      8.67 o 
   1   9   9       16.51       16.06     10.80 o 
   3   9   9       23.15       31.55     11.84 o 
   0  -4  10        2.09        4.02      8.36 o 
   1  -4  10        3.06        3.87     27.29 o 
   2  -4  10        6.82       20.83     31.17 o 
   3  -4  10        0.20       12.18     26.86 o 
  -2  -3  10       17.63       20.66     13.20 o 
  -1  -3  10        2.16        9.47     10.47 o 
   0  -3  10        6.59       22.80     11.70 o 
   1  -3  10        3.01       11.85     16.16 o 
   2  -3  10        0.59       15.48     23.33 o 
   3  -3  10        1.91        2.01      7.10 o 
   4  -3  10        0.02       -2.48      7.49 o 
  -2  -2  10        0.09        5.05      9.54 o 
  -1  -2  10       58.66       72.09     21.09 o 
   0  -2  10       57.54       84.21     15.02 o 
   1  -2  10        0.66       -3.13      8.95 o 
   2  -2  10        6.04        6.77      7.30 o 
   3  -2  10        9.15       15.19      5.16 o 
   4  -2  10        9.11       18.02      6.45 o 
   5  -2  10       10.89       17.56      8.03 o 
  -3  -1  10        4.06        2.27      9.27 o 
  -2  -1  10       16.10        8.01      8.41 o 
  -1  -1  10      237.52      217.50     20.69 o 
   0  -1  10       24.77       24.29      8.99 o 
   1  -1  10       58.12       36.93     10.78 o 
   2  -1  10      122.65      115.61     14.49 o 
   3  -1  10        1.44        0.24      3.29 o 
   4  -1  10        0.35        3.28      4.52 o 
   5  -1  10        0.04        6.67      8.09 o 
   6  -1  10       14.80       12.03      7.84 o 
  -3   0  10       63.79       89.77     24.90 o 
  -2   0  10       38.06       46.93     13.71 o 
  -1   0  10       19.46       14.03     12.42 o 
   0   0  10      122.71      130.56     17.84 o 
   1   0  10       73.63       76.76     19.63 o 
   2   0  10        0.18        0.13      5.22 o 
   3   0  10       19.94       19.64      4.95 o 
   4   0  10       27.98       32.77      6.20 o 
   5   0  10        5.47       12.09      7.34 o 
   6   0  10       17.60        9.03      7.87 o 
   7   0  10        0.04        8.65     10.61 o 
  -3   1  10       11.77       14.19     11.40 o 
  -2   1  10       29.42       23.01      9.54 o 
  -1   1  10        2.34       11.84      8.71 o 
   0   1  10       52.31       63.04     15.48 o 
   1   1  10        1.27       -3.34      6.80 o 
   2   1  10       16.34       14.32      8.24 o 
   3   1  10       89.17       84.41      7.36 o 
   4   1  10        6.86        7.10      4.25 o 
   5   1  10        0.23        0.60      4.78 o 
   6   1  10        0.08        1.93      5.37 o 
   7   1  10        7.05        4.67      7.62 o 
  -3   2  10        3.06        3.97      9.38 o 
  -2   2  10      116.28      109.16     17.79 o 
  -1   2  10        7.04       10.95     13.02 o 
   0   2  10       25.67       22.05     10.09 o 
   1   2  10      141.74      159.56     15.86 o 
   2   2  10       44.98       79.79     37.84 o 
   3   2  10       17.40       17.95      4.23 o 
   4   2  10        6.12        5.78      4.12 o 
   5   2  10       18.29       25.57      7.16 o 
   6   2  10        0.06        1.86      6.05 o 
   7   2  10        3.51        8.65      7.87 o 
  -3   3  10       91.33      113.48     19.70 o 
  -2   3  10       60.68       71.73     14.88 o 
  -1   3  10       54.08       56.45     13.85 o 
   0   3  10       64.68       62.17     14.10 o 
   1   3  10       47.71       55.26     11.28 o 
   2   3  10       27.41       24.90      3.81 o 
   3   3  10        1.90       -1.54      3.40 o 
   4   3  10       24.69       27.68      5.61 o 
   5   3  10        8.96       12.68      5.70 o 
   6   3  10        0.07       -3.75      6.40 o 
   7   3  10        3.29        3.22      7.03 o 
  -3   4  10      127.81      123.64     20.54 o 
  -2   4  10       15.54       21.90     12.24 o 
  -1   4  10        6.04       11.37      9.70 o 
   0   4  10       52.53       69.66     18.14 o 
   1   4  10       23.24       43.72     16.64 o 
   2   4  10       56.52       61.11      5.52 o 
   3   4  10        0.01        0.28      2.95 o 
   4   4  10      135.00      133.07     11.49 o 
   5   4  10        7.21        7.18      6.10 o 
   6   4  10        1.35        0.83      5.50 o 
   7   4  10       46.67       50.21     11.57 o 
  -2   5  10       30.97       45.71     32.61 o 
  -1   5  10      125.15      130.78     17.81 o 
   0   5  10       45.78       28.28     10.40 o 
   1   5  10       31.02       45.22     12.38 o 
   2   5  10       75.98       77.40      7.95 o 
   3   5  10        1.55        3.03      3.69 o 
   4   5  10       65.92       64.72      9.04 o 
   5   5  10        6.57       20.89      7.86 o 
   6   5  10       14.85       33.74      9.43 o 
   7   5  10       19.78       29.10     10.32 o 
  -2   6  10       20.98       23.98     12.10 o 
  -1   6  10        2.74       -3.93      7.83 o 
   0   6  10       91.24      123.37     43.11 o 
   1   6  10      232.95      222.51     21.41 o 
   2   6  10        2.17        0.30      3.07 o 
   3   6  10       31.09       35.04      8.01 o 
   4   6  10       19.50       21.90      7.30 o 
   5   6  10        0.05       -0.56      5.01 o 
   6   6  10        0.91        2.34      6.48 o 
  -1   7  10       40.68       45.94     29.85 o 
   0   7  10       40.63       34.29     11.66 o 
   1   7  10        5.30        1.42      6.99 o 
   2   7  10       40.08       47.92      7.52 o 
   3   7  10        3.07        4.11      5.20 o 
   4   7  10        7.85       10.79      7.03 o 
   5   7  10        0.18        2.67      6.27 o 
   1   8  10        9.66        4.44      8.63 o 
   2   8  10       76.23       87.77     25.14 o 
   3   8  10        0.92        0.71      5.67 o 
   4   8  10        2.66        3.21      6.79 o 
   1  -3  11        7.70        9.96     10.40 o 
   2  -3  11        4.26        7.84      9.24 o 
  -1  -2  11       18.75       28.66     14.02 o 
   0  -2  11       25.97       37.44     13.53 o 
   1  -2  11        3.85        4.00     13.60 o 
   2  -2  11        3.53        5.31      8.88 o 
   3  -2  11        2.27        2.72      7.20 o 
   4  -2  11        1.57       15.68     10.28 o 
  -2  -1  11       14.89       12.45     12.47 o 
  -1  -1  11       10.28        8.55     10.27 o 
   0  -1  11      116.22      111.80     19.43 o 
   1  -1  11       21.65       27.67     10.92 o 
   2  -1  11        5.68       15.55      9.44 o 
   3  -1  11       39.46       41.57     11.68 o 
   4  -1  11        2.42        7.09      8.47 o 
   5  -1  11       13.13       18.55      8.52 o 
  -2   0  11       66.97       88.85     28.50 o 
  -1   0  11        2.57       27.67     36.63 o 
   0   0  11       79.20       78.16     41.52 o 
   1   0  11        0.55        6.94     11.21 o 
   2   0  11       12.96       23.64     10.40 o 
   3   0  11       80.14       89.79     14.47 o 
   4   0  11        4.99        3.57      4.12 o 
   5   0  11        2.10        0.36      5.04 o 
   6   0  11        0.49        7.47      8.43 o 
  -2   1  11       98.65      105.31     19.12 o 
  -1   1  11       22.60       27.70     12.22 o 
   0   1  11       40.16       28.41     12.53 o 
   1   1  11       30.80       23.12      9.19 o 
   2   1  11       24.59       24.96      9.00 o 
   3   1  11        4.18       10.87      8.57 o 
   4   1  11        0.96        1.47      3.99 o 
   5   1  11       11.22       18.94      7.88 o 
   6   1  11        7.14       14.54      8.58 o 
  -2   2  11        1.47        4.56     10.35 o 
  -1   2  11        8.35       12.50     11.25 o 
   0   2  11       39.70       49.17     13.10 o 
   1   2  11        3.36        1.03      7.96 o 
   2   2  11       14.31       27.65     10.77 o 
   3   2  11       15.05       15.51      8.77 o 
   4   2  11       52.02       50.13     11.11 o 
   5   2  11        1.73        7.35      6.11 o 
   6   2  11        5.36        5.38      6.99 o 
  -2   3  11        7.40        5.38     10.82 o 
  -1   3  11       73.95       79.84     16.99 o 
   0   3  11        4.87        1.85      8.33 o 
   1   3  11        8.43        8.76      8.03 o 
   2   3  11       31.41       23.41     14.23 o 
   3   3  11       20.89       34.65     10.05 o 
   4   3  11       78.71       68.99      8.54 o 
   5   3  11        6.29        6.51      6.28 o 
   6   3  11       12.04       13.27      8.08 o 
  -2   4  11       89.98       96.18     22.82 o 
  -1   4  11       69.86       85.68     35.75 o 
   0   4  11       21.78       21.87     11.12 o 
   1   4  11       67.95       84.33     13.13 o 
   2   4  11        5.01       12.56      9.08 o 
   3   4  11        0.07        3.47      6.87 o 
   4   4  11       22.24       20.66      7.32 o 
   5   4  11        0.08        3.16      6.10 o 
   6   4  11       32.57       32.38      9.28 o 
  -1   5  11       13.46        1.39     11.77 o 
   0   5  11       75.07       94.72     16.21 o 
   1   5  11        7.10        2.79      8.26 o 
   2   5  11        3.18        4.91      8.49 o 
   3   5  11       26.85       35.94     12.35 o 
   4   5  11        0.01        0.57      4.54 o 
   5   5  11        8.40       14.71      7.97 o 
   6   5  11        0.50        8.06      7.80 o 
  -1   6  11       74.59       72.17     38.98 o 
   0   6  11       21.82       28.56     12.13 o 
   1   6  11       34.28       22.46     11.48 o 
   2   6  11       58.92       59.38     22.13 o 
   3   6  11       16.13       19.67      9.38 o 
   4   6  11        0.03        1.14      7.06 o 
   5   6  11        0.06        0.44      5.59 o 
   1   7  11       51.87       70.85     14.78 o 
   2   7  11       71.10       67.80     14.89 o 
   3   7  11        0.59       -8.18     16.06 o 
   4   7  11        2.44        1.57      5.90 o 
   1  -1  12        9.36        9.88     11.23 o 
   2  -1  12        6.86       15.77     10.75 o 
   3  -1  12        6.12        4.73      9.35 o 
   0   0  12        2.33       12.00     11.32 o 
   1   0  12       22.22       32.71     12.84 o 
   2   0  12        1.81       10.90     17.78 o 
   3   0  12        8.75       11.68     10.07 o 
   4   0  12       14.98       25.61     12.61 o 
  -1   1  12      101.34      126.01     22.26 o 
   0   1  12        5.23       23.39     29.32 o 
   1   1  12       11.77       17.98     17.58 o 
   2   1  12       22.83       27.42      9.91 o 
   3   1  12       10.94       19.04     18.64 o 
   4   1  12       33.73       30.86     14.03 o 
   5   1  12        4.87       22.86     20.06 o 
  -1   2  12       26.35       27.24     14.64 o 
   0   2  12        5.27       23.98     16.72 o 
   1   2  12       41.15       69.31     14.55 o 
   2   2  12       10.57       20.24      9.36 o 
   3   2  12       16.14       21.79     10.86 o 
   4   2  12        5.19        6.41     10.12 o 
   5   2  12        9.50       18.77     18.51 o 
  -1   3  12       15.80       34.50     14.99 o 
   0   3  12        6.65       10.16     10.20 o 
   1   3  12        2.11        0.27      7.39 o 
   2   3  12        4.21        9.23      9.48 o 
   3   3  12        2.45        0.47      6.20 o 
   4   3  12        8.74        1.94      9.13 o 
   5   3  12       83.92       82.05     27.55 o 
   0   4  12       56.43       53.66     15.27 o 
   1   4  12       29.32       26.04     12.31 o 
   2   4  12        1.61        2.03      8.13 o 
   3   4  12        4.73        0.17      5.85 o 
   4   4  12        3.42       -1.08      7.27 o 
   5   4  12       56.55       73.31     24.15 o 
   0   5  12        7.90        5.88      9.50 o 
   1   5  12       22.30       22.04     12.52 o 
   2   5  12       63.28       66.59     16.57 o 
   3   5  12        7.11        5.17     10.25 o 
   4   5  12        0.20        4.39     12.23 o 
   2   6  12       12.96       11.79     11.15 o 
   3   6  12        1.60        9.34     11.28 o 
                                                 
